# Supplementary material for: Fast and accurate estimation of the covariance between pairwise maximum likelihood distances
Source: PeerJ. 2014 Sep 25;2:e583. doi: 10.7717/peerj.583 (PMC4179615; doi:10.7717/peerj.583)
Supplement: Supplemental Information 2 — (1) A file Readme.txt describing the simulation environment and the format of the results; (2) the Darwin code for the simulation; (3) the raw results of the simulation. [file peerj-02-583-s002.zip]

Archive with 2,870 entries (2,861 files):
- Simulation/
- Simulation/Analyzer.drw
- Simulation/AnalyzerLib.drw
- Simulation/BestDimlessTree.drw
- Simulation/BiasStdMSEplots.drw
- Simulation/CorrelationCoeff.drw
- Simulation/lib.drw
- Simulation/Main.drw
- __MACOSX/
- __MACOSX/Simulation/
- __MACOSX/Simulation/._Main.drw
- Simulation/Readme.txt
- __MACOSX/Simulation/._Readme.txt
- Simulation/res_gap/
- Simulation/res_gap/r101173167_200.drw
- __MACOSX/Simulation/res_gap/
- __MACOSX/Simulation/res_gap/._r101173167_200.drw
- Simulation/res_gap/r101173167_500.drw
- __MACOSX/Simulation/res_gap/._r101173167_500.drw
- Simulation/res_gap/r101173167_800.drw
- __MACOSX/Simulation/res_gap/._r101173167_800.drw
- Simulation/res_gap/r106407024_200.drw
- __MACOSX/Simulation/res_gap/._r106407024_200.drw
- Simulation/res_gap/r106407024_500.drw
- __MACOSX/Simulation/res_gap/._r106407024_500.drw
- Simulation/res_gap/r106407024_800.drw
- __MACOSX/Simulation/res_gap/._r106407024_800.drw
- Simulation/res_gap/r111861604_200.drw
- __MACOSX/Simulation/res_gap/._r111861604_200.drw
- Simulation/res_gap/r111861604_500.drw
- __MACOSX/Simulation/res_gap/._r111861604_500.drw
- Simulation/res_gap/r111861604_800.drw
- __MACOSX/Simulation/res_gap/._r111861604_800.drw
- Simulation/res_gap/r113740720_500.drw
- __MACOSX/Simulation/res_gap/._r113740720_500.drw
- Simulation/res_gap/r113740720_800.drw
- __MACOSX/Simulation/res_gap/._r113740720_800.drw
- Simulation/res_gap/r118487472_200.drw
- __MACOSX/Simulation/res_gap/._r118487472_200.drw
- Simulation/res_gap/r118487472_500.drw
- __MACOSX/Simulation/res_gap/._r118487472_500.drw
- Simulation/res_gap/r118487472_800.drw
- __MACOSX/Simulation/res_gap/._r118487472_800.drw
- Simulation/res_gap/r119813600_200.drw
- __MACOSX/Simulation/res_gap/._r119813600_200.drw
- Simulation/res_gap/r119813600_500.drw
- __MACOSX/Simulation/res_gap/._r119813600_500.drw
- Simulation/res_gap/r142945291_200.drw
- __MACOSX/Simulation/res_gap/._r142945291_200.drw
- Simulation/res_gap/r142945291_500.drw
- __MACOSX/Simulation/res_gap/._r142945291_500.drw
- Simulation/res_gap/r142945291_800.drw
- __MACOSX/Simulation/res_gap/._r142945291_800.drw
- Simulation/res_gap/r146617_200.drw
- __MACOSX/Simulation/res_gap/._r146617_200.drw
- Simulation/res_gap/r146617_500.drw
- __MACOSX/Simulation/res_gap/._r146617_500.drw
- Simulation/res_gap/r146617_800.drw
- __MACOSX/Simulation/res_gap/._r146617_800.drw
- Simulation/res_gap/r150012705_200.drw
- __MACOSX/Simulation/res_gap/._r150012705_200.drw
- Simulation/res_gap/r150012705_500.drw
- __MACOSX/Simulation/res_gap/._r150012705_500.drw
- Simulation/res_gap/r150012705_800.drw
- __MACOSX/Simulation/res_gap/._r150012705_800.drw
- Simulation/res_gap/r153836256_200.drw
- __MACOSX/Simulation/res_gap/._r153836256_200.drw
- Simulation/res_gap/r153836256_500.drw
- __MACOSX/Simulation/res_gap/._r153836256_500.drw
- Simulation/res_gap/r153836256_800.drw
- __MACOSX/Simulation/res_gap/._r153836256_800.drw
- Simulation/res_gap/r157520642_200.drw
- __MACOSX/Simulation/res_gap/._r157520642_200.drw
- Simulation/res_gap/r157520642_500.drw
- __MACOSX/Simulation/res_gap/._r157520642_500.drw
- Simulation/res_gap/r157520642_800.drw
- __MACOSX/Simulation/res_gap/._r157520642_800.drw
- Simulation/res_gap/r166077619_200.drw
- __MACOSX/Simulation/res_gap/._r166077619_200.drw
- Simulation/res_gap/r166077619_500.drw
- __MACOSX/Simulation/res_gap/._r166077619_500.drw
- Simulation/res_gap/r166077619_800.drw
- __MACOSX/Simulation/res_gap/._r166077619_800.drw
- Simulation/res_gap/r166150924_200.drw
- __MACOSX/Simulation/res_gap/._r166150924_200.drw
- Simulation/res_gap/r166150924_500.drw
- __MACOSX/Simulation/res_gap/._r166150924_500.drw
- Simulation/res_gap/r166150924_800.drw
- __MACOSX/Simulation/res_gap/._r166150924_800.drw
- Simulation/res_gap/r169004991_200.drw
- __MACOSX/Simulation/res_gap/._r169004991_200.drw
- Simulation/res_gap/r169004991_500.drw
- __MACOSX/Simulation/res_gap/._r169004991_500.drw
- Simulation/res_gap/r169004991_800.drw
- __MACOSX/Simulation/res_gap/._r169004991_800.drw
- Simulation/res_gap/r173816814_200.drw
- __MACOSX/Simulation/res_gap/._r173816814_200.drw
- Simulation/res_gap/r173816814_500.drw
- __MACOSX/Simulation/res_gap/._r173816814_500.drw
- Simulation/res_gap/r173816814_800.drw
- __MACOSX/Simulation/res_gap/._r173816814_800.drw
- Simulation/res_gap/r181051665_200.drw
- __MACOSX/Simulation/res_gap/._r181051665_200.drw
- Simulation/res_gap/r181051665_800.drw
- __MACOSX/Simulation/res_gap/._r181051665_800.drw
- Simulation/res_gap/r184392335_200.drw
- __MACOSX/Simulation/res_gap/._r184392335_200.drw
- Simulation/res_gap/r184392335_500.drw
- __MACOSX/Simulation/res_gap/._r184392335_500.drw
- Simulation/res_gap/r184392335_800.drw
- __MACOSX/Simulation/res_gap/._r184392335_800.drw
- Simulation/res_gap/r189634931_200.drw
- __MACOSX/Simulation/res_gap/._r189634931_200.drw
- Simulation/res_gap/r189634931_500.drw
- __MACOSX/Simulation/res_gap/._r189634931_500.drw
- Simulation/res_gap/r189634931_800.drw
- __MACOSX/Simulation/res_gap/._r189634931_800.drw
- Simulation/res_gap/r197323593_200.drw
- __MACOSX/Simulation/res_gap/._r197323593_200.drw
- Simulation/res_gap/r197323593_500.drw
- __MACOSX/Simulation/res_gap/._r197323593_500.drw
- Simulation/res_gap/r197323593_800.drw
- __MACOSX/Simulation/res_gap/._r197323593_800.drw
- Simulation/res_gap/r198812596_200.drw
- __MACOSX/Simulation/res_gap/._r198812596_200.drw
- Simulation/res_gap/r198812596_500.drw
- __MACOSX/Simulation/res_gap/._r198812596_500.drw
- Simulation/res_gap/r198812596_800.drw
- __MACOSX/Simulation/res_gap/._r198812596_800.drw
- Simulation/res_gap/r203484810_200.drw
- __MACOSX/Simulation/res_gap/._r203484810_200.drw
- Simulation/res_gap/r203484810_500.drw
- __MACOSX/Simulation/res_gap/._r203484810_500.drw
- Simulation/res_gap/r203484810_800.drw
- __MACOSX/Simulation/res_gap/._r203484810_800.drw
- Simulation/res_gap/r204602972_200.drw
- __MACOSX/Simulation/res_gap/._r204602972_200.drw
- Simulation/res_gap/r204602972_500.drw
- __MACOSX/Simulation/res_gap/._r204602972_500.drw
- Simulation/res_gap/r204602972_800.drw
- __MACOSX/Simulation/res_gap/._r204602972_800.drw
- Simulation/res_gap/r204871838_200.drw
- __MACOSX/Simulation/res_gap/._r204871838_200.drw
- Simulation/res_gap/r206481985_200.drw
- __MACOSX/Simulation/res_gap/._r206481985_200.drw
- Simulation/res_gap/r206481985_500.drw
- __MACOSX/Simulation/res_gap/._r206481985_500.drw
- Simulation/res_gap/r206481985_800.drw
- __MACOSX/Simulation/res_gap/._r206481985_800.drw
- Simulation/res_gap/r215256859_200.drw
- __MACOSX/Simulation/res_gap/._r215256859_200.drw
- Simulation/res_gap/r215256859_500.drw
- __MACOSX/Simulation/res_gap/._r215256859_500.drw
- Simulation/res_gap/r215256859_800.drw
- __MACOSX/Simulation/res_gap/._r215256859_800.drw
- Simulation/res_gap/r217444854_200.drw
- __MACOSX/Simulation/res_gap/._r217444854_200.drw
- Simulation/res_gap/r217444854_500.drw
- __MACOSX/Simulation/res_gap/._r217444854_500.drw
- Simulation/res_gap/r217444854_800.drw
- __MACOSX/Simulation/res_gap/._r217444854_800.drw
- Simulation/res_gap/r219729200_200.drw
- __MACOSX/Simulation/res_gap/._r219729200_200.drw
- Simulation/res_gap/r219729200_500.drw
- __MACOSX/Simulation/res_gap/._r219729200_500.drw
- Simulation/res_gap/r219729200_800.drw
- __MACOSX/Simulation/res_gap/._r219729200_800.drw
- Simulation/res_gap/r219922_200.drw
- __MACOSX/Simulation/res_gap/._r219922_200.drw
- Simulation/res_gap/r219922_500.drw
- __MACOSX/Simulation/res_gap/._r219922_500.drw
- Simulation/res_gap/r219922_800.drw
- __MACOSX/Simulation/res_gap/._r219922_800.drw
- Simulation/res_gap/r220466422_200.drw
- __MACOSX/Simulation/res_gap/._r220466422_200.drw
- Simulation/res_gap/r220466422_500.drw
- __MACOSX/Simulation/res_gap/._r220466422_500.drw
- Simulation/res_gap/r220466422_800.drw
- __MACOSX/Simulation/res_gap/._r220466422_800.drw
- Simulation/res_gap/r227074401_200.drw
- __MACOSX/Simulation/res_gap/._r227074401_200.drw
- Simulation/res_gap/r227074401_500.drw
- __MACOSX/Simulation/res_gap/._r227074401_500.drw
- Simulation/res_gap/r227074401_800.drw
- __MACOSX/Simulation/res_gap/._r227074401_800.drw
- Simulation/res_gap/r228441897_200.drw
- __MACOSX/Simulation/res_gap/._r228441897_200.drw
- Simulation/res_gap/r228441897_500.drw
- __MACOSX/Simulation/res_gap/._r228441897_500.drw
- Simulation/res_gap/r228441897_800.drw
- __MACOSX/Simulation/res_gap/._r228441897_800.drw
- Simulation/res_gap/r230214225_200.drw
- __MACOSX/Simulation/res_gap/._r230214225_200.drw
- Simulation/res_gap/r230214225_500.drw
- __MACOSX/Simulation/res_gap/._r230214225_500.drw
- Simulation/res_gap/r230214225_800.drw
- __MACOSX/Simulation/res_gap/._r230214225_800.drw
- Simulation/res_gap/r24155435_500.drw
- __MACOSX/Simulation/res_gap/._r24155435_500.drw
- Simulation/res_gap/r24155435_800.drw
- __MACOSX/Simulation/res_gap/._r24155435_800.drw
- Simulation/res_gap/r249712645_200.drw
- __MACOSX/Simulation/res_gap/._r249712645_200.drw
- Simulation/res_gap/r249712645_500.drw
- __MACOSX/Simulation/res_gap/._r249712645_500.drw
- Simulation/res_gap/r249712645_800.drw
- __MACOSX/Simulation/res_gap/._r249712645_800.drw
- Simulation/res_gap/r255971418_200.drw
- __MACOSX/Simulation/res_gap/._r255971418_200.drw
- Simulation/res_gap/r255971418_500.drw
- __MACOSX/Simulation/res_gap/._r255971418_500.drw
- Simulation/res_gap/r268910491_200.drw
- __MACOSX/Simulation/res_gap/._r268910491_200.drw
- Simulation/res_gap/r268910491_500.drw
- __MACOSX/Simulation/res_gap/._r268910491_500.drw
- Simulation/res_gap/r268910491_800.drw
- __MACOSX/Simulation/res_gap/._r268910491_800.drw
- Simulation/res_gap/r27177748_200.drw
- __MACOSX/Simulation/res_gap/._r27177748_200.drw
- Simulation/res_gap/r27177748_500.drw
- __MACOSX/Simulation/res_gap/._r27177748_500.drw
- Simulation/res_gap/r27177748_800.drw
- __MACOSX/Simulation/res_gap/._r27177748_800.drw
- Simulation/res_gap/r278548790_200.drw
- __MACOSX/Simulation/res_gap/._r278548790_200.drw
- Simulation/res_gap/r278548790_500.drw
- __MACOSX/Simulation/res_gap/._r278548790_500.drw
- Simulation/res_gap/r278548790_800.drw
- __MACOSX/Simulation/res_gap/._r278548790_800.drw
- Simulation/res_gap/r281541791_200.drw
- __MACOSX/Simulation/res_gap/._r281541791_200.drw
- Simulation/res_gap/r281541791_500.drw
- __MACOSX/Simulation/res_gap/._r281541791_500.drw
- Simulation/res_gap/r281541791_800.drw
- __MACOSX/Simulation/res_gap/._r281541791_800.drw
- Simulation/res_gap/r282879649_200.drw
- __MACOSX/Simulation/res_gap/._r282879649_200.drw
- Simulation/res_gap/r282879649_500.drw
- __MACOSX/Simulation/res_gap/._r282879649_500.drw
- Simulation/res_gap/r282879649_800.drw
- __MACOSX/Simulation/res_gap/._r282879649_800.drw
- Simulation/res_gap/r286287985_200.drw
- __MACOSX/Simulation/res_gap/._r286287985_200.drw
- Simulation/res_gap/r286287985_500.drw
- __MACOSX/Simulation/res_gap/._r286287985_500.drw
- Simulation/res_gap/r286287985_800.drw
- __MACOSX/Simulation/res_gap/._r286287985_800.drw
- Simulation/res_gap/r305715401_200.drw
- __MACOSX/Simulation/res_gap/._r305715401_200.drw
- Simulation/res_gap/r305715401_500.drw
- __MACOSX/Simulation/res_gap/._r305715401_500.drw
- Simulation/res_gap/r305715401_800.drw
- __MACOSX/Simulation/res_gap/._r305715401_800.drw
- Simulation/res_gap/r309538166_200.drw
- __MACOSX/Simulation/res_gap/._r309538166_200.drw
- Simulation/res_gap/r309538166_500.drw
- __MACOSX/Simulation/res_gap/._r309538166_500.drw
- Simulation/res_gap/r309538166_800.drw
- __MACOSX/Simulation/res_gap/._r309538166_800.drw
- Simulation/res_gap/r309611471_200.drw
- __MACOSX/Simulation/res_gap/._r309611471_200.drw
- Simulation/res_gap/r309611471_500.drw
- __MACOSX/Simulation/res_gap/._r309611471_500.drw
- Simulation/res_gap/r309611471_800.drw
- __MACOSX/Simulation/res_gap/._r309611471_800.drw
- Simulation/res_gap/r312936692_200.drw
- __MACOSX/Simulation/res_gap/._r312936692_200.drw
- Simulation/res_gap/r312936692_500.drw
- __MACOSX/Simulation/res_gap/._r312936692_500.drw
- Simulation/res_gap/r312936692_800.drw
- __MACOSX/Simulation/res_gap/._r312936692_800.drw
- Simulation/res_gap/r314894973_200.drw
- __MACOSX/Simulation/res_gap/._r314894973_200.drw
- Simulation/res_gap/r314894973_500.drw
- __MACOSX/Simulation/res_gap/._r314894973_500.drw
- Simulation/res_gap/r314894973_800.drw
- __MACOSX/Simulation/res_gap/._r314894973_800.drw
- Simulation/res_gap/r317277361_200.drw
- __MACOSX/Simulation/res_gap/._r317277361_200.drw
- Simulation/res_gap/r317277361_500.drw
- __MACOSX/Simulation/res_gap/._r317277361_500.drw
- Simulation/res_gap/r317277361_800.drw
- __MACOSX/Simulation/res_gap/._r317277361_800.drw
- Simulation/res_gap/r325660495_500.drw
- __MACOSX/Simulation/res_gap/._r325660495_500.drw
- Simulation/res_gap/r325660495_800.drw
- __MACOSX/Simulation/res_gap/._r325660495_800.drw
- Simulation/res_gap/r338885138_200.drw
- __MACOSX/Simulation/res_gap/._r338885138_200.drw
- Simulation/res_gap/r338885138_500.drw
- __MACOSX/Simulation/res_gap/._r338885138_500.drw
- Simulation/res_gap/r338885138_800.drw
- __MACOSX/Simulation/res_gap/._r338885138_800.drw
- Simulation/res_gap/r341120060_200.drw
- __MACOSX/Simulation/res_gap/._r341120060_200.drw
- Simulation/res_gap/r341120060_500.drw
- __MACOSX/Simulation/res_gap/._r341120060_500.drw
- Simulation/res_gap/r341120060_800.drw
- __MACOSX/Simulation/res_gap/._r341120060_800.drw
- Simulation/res_gap/r349919811_200.drw
[truncated: 2,570 more entries]
