# Supplementary material for: Fast and accurate estimation of the covariance between pairwise maximum likelihood distances
Source: PeerJ. 2014 Sep 25;2:e583. doi: 10.7717/peerj.583 (PMC4179615; doi:10.7717/peerj.583)
Supplement: Supplemental Information 2 — (1) A file Readme.txt describing the simulation environment and the format of the results; (2) the Darwin code for the simulation; (3) the raw results of the simulation. [file peerj-02-583-s002.zip › Simulation/Analyzer.drw]

ReadProgram('AnalyzerLib.drw');
CreateDayMatrices();
Set(quiet): Set(printgc=false); Set(gc=1e7);

#
# Analyze nogap
wdir := 'res_nogap/';
doGap := false;
for topo in ['Q','I','T'] do for seqLen in [200,500,800] do
if topo = 'T' then #add numerical approximation to plots
    GenPlot(seqLen, topo, 1, [2,3,5], 'MC', ['Susko', 'WLSbranch','NumApprox'],
            wdir,doGap, 'plots');
else
    GenPlot(seqLen, topo, 1, [2,3], 'MC', ['Susko', 'WLSbranch'], wdir,doGap, 'plots');
fi;
od od;
