# Supplementary material for: Fast and accurate estimation of the covariance between pairwise maximum likelihood distances
Source: PeerJ. 2014 Sep 25;2:e583. doi: 10.7717/peerj.583 (PMC4179615; doi:10.7717/peerj.583)
Supplement: Supplemental Information 2 — (1) A file Readme.txt describing the simulation environment and the format of the results; (2) the Darwin code for the simulation; (3) the raw results of the simulation. [file peerj-02-583-s002.zip › Simulation/AnalyzerLib.drw]

GetFiles := proc(pth, pat, pat2)
#    res := TimedCallSystem('ls '.pth.'*'.pat.'*'.pat2.'*');
    res := TimedCallSystem('ls '.pth.pat.'*'.pat2.'*');
    if res[1] <> 0 then error('could not ls '.pth)
    else res := SearchDelim('\n', res[2]) fi;
    return(res);
end:

GenGPFile := proc(fnDat, tit, xlab, ylabL, xindex, estimIndexL, totNumEstim, R;
                  (fnEps=fnDat):string)
    OpenWriting(fnEps.'.gp');
    printf('set term postscript eps enhanced color "Helvetica" 24\n');
    printf('set pointsize 0.5\n');
    printf('set output "%s.eps"\n', fnEps);
    printf('set title "%s"\n', tit);
    printf('set xlabel "%s"\n', xlab);
    printf('set ylabel ""\n');
    printf('set key top left\n');
    printf('plot x notitle w lines lt 7 lw 1,\\\n');
    for i to length(ylabL) do
        el := If(i=length(ylabL), '', ',\\\n');
        #X Y dX dY
        corr :=
          If(type(R, matrix), sprintf('r=%.3f',R[xindex,estimIndexL[i]]), '');
        printf('"%s.dat" using %d:%d:%d:%d title "%s %s" w xyerrorbars'.
               ' lt %d lw 1%s',
               fnDat, xindex, estimIndexL[i], xindex+totNumEstim,
	       estimIndexL[i]+totNumEstim, ylabL[i], corr, i,el);
    od;
    OpenWriting(previous);
end:


MSE := (B,v) -> B^2 + v;
MSE2 := (E,t,v) -> (E-t)^2 + v;
GetMatrixFromDat := proc(fn)
    s := ReadRawFile(fn);
    s := SearchDelim('\n', s);
    for i to length(s) do s[i] := SearchDelim('\t ', s[i]) od;
    for i to length(s) do for j to length(s[i]) do
        s[i,j] := sscanf(s[i,j],'%f')[1];
    od od;
    return(transpose(s));
end:
ComputeAvgMSE := proc(eL, tL, vL)
    if length(vL) <> length(eL) or length(tL) <> length(eL) then error('') fi;
    s := Stat();
    for i to length(vL) do s + MSE2(eL[i],tL[i],vL[i]) od;
    return(s[Mean]);
end:
GenGPFile_BiasStd := proc(fnDat, tit, xlab, ylab, xindex, yindex, totNumEstim;
                          (fnEps=fnDat):string, (Icase=false):boolean)
    M := GetMatrixFromDat(fnDat.'.dat');
    for i to length(M[yindex+totNumEstim]) do
        M[yindex+totNumEstim,i] := (100*M[yindex+totNumEstim,i]/1.96)^2;
    od;
    if Icase then
        mse1 := ComputeAvgMSE(M[yindex], [seq(0,i=1..length(M[xindex]))],
                             M[yindex+totNumEstim]);
    fi;
    mse := ComputeAvgMSE(M[yindex],M[xindex],M[yindex+totNumEstim]);

    OpenWriting(fnEps.'.gp');
    printf('set term postscript eps enhanced color "Helvetica" 24\n');
    printf('set output "%s.eps"\n', fnEps);
    printf('set title "%s"\n', tit);
    printf('set log y2\n');
    printf('set xlabel "%s"\n', xlab);
    #printf('set ylabel "bias / std"\n');
    #printf('set y2label "MSE"\n');
    printf('set key top right\n');
    #printf('set y2tics\n');
    #printf('set key box\n');
    printf('set pointsize 0.5\n');
    printf('plot 0 notitle w lines lt 7 lw 1,\\\n');
    #Bias
    printf('"%s.dat" using %d:($%d-$%d) title "bias" w points lt %d lw 1,\\\n',
           fnDat, xindex, yindex, xindex, 1);
    #Std: in dat_val: 1.96*sqrt(VAR/10000) =  1.96*sqrt(VAR)/100;
    #      -> STD = dat_val / 1.96 * 100
    printf('"%s.dat" using %d:(100*$%d/1.96) title "std" w points lt %d lw 1,\\\n',
           fnDat, xindex, yindex+totNumEstim, 2);
    #MSE VAR = (dat_val / 1.96 * 100)^2
    if Icase then
        printf('"%s.dat" using %d:(($%d-$%d)**2+(100*$%d/1.96)**2) axes x1y1'.
               ' title "MSE (avg=%.2f / %.2f)"  w points lt %d lw 1',
               fnDat, xindex, yindex, xindex, yindex+totNumEstim, mse, mse1,3);
    else
        printf('"%s.dat" using %d:(($%d-$%d)**2+(100*$%d/1.96)**2) axes x1y2'.
               ' title "MSE (avg=%.2f)"  w points lt %d lw 1',
               fnDat, xindex, yindex, xindex, yindex+totNumEstim, mse, 3);
    fi;
    OpenWriting(previous);
    r := TimedCallSystem('gnuplot '.fnEps.'.gp'); print(r);
end:

GenGPFile_MSEs := proc(fnDat, tit, xlab, ylabL, xindex, yindexL, totNumEstim;
                       (fnEps=fnDat):string, (Icase=false):boolean)
    M := GetMatrixFromDat(fnDat.'.dat');
    mseL := CreateArray(1..length(ylabL));
    mse1L := CreateArray(1..length(ylabL));
    for j to length(ylabL) do for i to length(M[yindexL[j]+totNumEstim]) do
        M[yindexL[j]+totNumEstim,i] := (100*M[yindexL[j]+totNumEstim,i]/1.96)^2;
    od od;
    for j to length(ylabL) do
        if Icase then
            mse1L[j] :=
                ComputeAvgMSE(M[yindexL[j]],[seq(0,i=1..length(M[xindex]))],
                             M[yindexL[j]+totNumEstim]);
        fi;
        mseL[j] :=
              ComputeAvgMSE(M[yindexL[j]],M[xindex],M[yindexL[j]+totNumEstim]);
    od;

    OpenWriting(fnEps.'.gp');
    printf('set term postscript eps enhanced color "Helvetica" 24\n');
    printf('set output "%s.eps"\n', fnEps);
    printf('set title "%s"\n', tit);
    printf('set xlabel "%s"\n', xlab);
    printf('set key top left\n');
    printf('set key box\n');
    printf('set pointsize 2\n');
    printf('plot ');
    for j to length(ylabL) do

        OpenAppending('MSEs.txt');
        if j = 1 then printf('%s\n', fnEps); fi;
        printf('%s\n%.3f\n', ylabL[j], mseL[j]);
        if Icase then printf('%.3f\n', mse1L[j]); fi;
        printf('\n');
        OpenWriting(previous);

        el := If(j=length(ylabL), '', ',\\\n');
        if Icase then
        printf('"%s.dat" using %d:(($%d-$%d)**2+(100*$%d/1.96)**2) axes x1y1'.
               ' title "%s (avg=%.2f / %.2f)"  w points lt %d lw 1 %s',
               fnDat, xindex, yindexL[j], xindex, yindexL[j]+totNumEstim,
               ylabL[j], mseL[j], mse1L[j], j, el);
        else
        printf('"%s.dat" using %d:(($%d-$%d)**2+(100*$%d/1.96)**2) axes x1y2'.
               ' title "%s (avg=%.2f)"  w points lt %d lw 1 %s',
               fnDat, xindex, yindexL[j], xindex, yindexL[j]+totNumEstim,
               ylabL[j], mseL[j], j, el);
        fi;
    od;
    OpenWriting(previous);
    r := TimedCallSystem('gnuplot '.fnEps.'.gp'); print(r);
end:

GenDatFile_nogap := proc(fnInL, fnDat, lsi, topo) GenDatFile(args,false); end:
GenDatFile_gap := proc(fnInL, fnDat, lsi, topo) GenDatFile(args,true); end:
GenDatFile := proc(fnInL, fnDat, lsi, topo, doGap)
global r;
    CallSystem('rm '.fnDat);
    numEstim := 5;
    X := CreateArray(1..numEstim, 1..length(fnInL));
    for k to length(fnInL) do
        fn := fnInL[k];
        r := noeval(r);
        ReadProgram(fn);
        if not type(r, table) then error(fn.' is corrupt') fi;
        X[1,k] := r['E_L_cov_MC',topo];
        X[2,k] := If(doGap, r['E_L_cov_A',topo,Mean],
                            r['E_L_cov_susko',topo,Mean]);
        X[3,k] := r['E_L_cov_bl',lsi,topo,Mean];
        X[4,k] := r['cov_bl_true',topo];
        X[5,k] := If(topo=3, r['E_cov_tripl',Mean],-1);
        OpenAppending(fnDat);
        #printf('%f\t %f\t %f\t %f\t %f\t %f\t %f\t %f\t %f\t %f\t %s\n',
        printf('%f\t %f\t %f\t %f\t %f\t %f\t %f\t %f\t %f\t %f\n',
               r['E_L_cov_MC',topo],
	       If(doGap, r['E_L_cov_A',topo,Mean],
	                 r['E_L_cov_susko',topo,Mean]),
               r['E_L_cov_bl',lsi,topo,Mean],
               r['cov_bl_true',topo],
	       If(topo=3, r['E_cov_tripl',Mean],-1),
               1.96*sqrt(r['V_L_cov_MC',topo]),
               1.96*sqrt(If(doGap, r['E_L_cov_A',topo,Variance]/10000,
	                           r['E_L_cov_susko',topo,Variance]/10000)),
               1.96*sqrt(r['E_L_cov_bl',lsi,topo,Variance]/10000),
               0,
	      # If(topo=3, 1.96*sqrt(r['E_cov_tripl',Variance]/10000),-1), fn);
	       If(topo=3, 1.96*sqrt(r['E_cov_tripl',Variance]/10000),-1));
       OpenWriting(previous);
    od;
    print(X);
    if topo <> 2 then
        R := CreateArray(1..numEstim,1..numEstim,1);
        for i to numEstim do for j from i+1 to numEstim do
            if not (topo <> 3 and j = 5) then 
                R[i,j] := R[j,i] := PearsonCorrCoeff(X[i], X[j]);
            fi;
        od od;
    fi;
    return(R);
end:

GenPlot := proc(seqLen, topo, xindex, estimIndexL, xlab, ylabL, wdir, doGap; (plotDir='plots'):string)
    t := table(); t['Q'] := 1; t['I'] := 2; t['T'] := 3;
    fnInL := GetFiles(wdir,'r', '_'.string(seqLen));
    tmp := topo.'_'.xlab;
    for yl in ylabL do tmp := tmp.'_'.yl; od;
    tmp := tmp.'_'.string(seqLen);
    tmp := ReplaceString(' ','-',tmp);
    plotPth := wdir.'/'.plotDir.'/';
    CallSystem('mkdir '.plotPth);
    fnDat := plotPth.tmp;
lprint('---', fnDat);
    R := GenDatFile(fnInL, fnDat.'.dat', 1, t[topo], doGap);
    GenGPFile(fnDat, topo.' '.string(seqLen), xlab, ylabL, xindex,
              estimIndexL, 5, R);
    CallSystem('gnuplot '.fnDat.'.gp');
end:

ReadProgram('CorrelationCoeff.drw');
