# Supplementary material for: Fast and accurate estimation of the covariance between pairwise maximum likelihood distances
Source: PeerJ. 2014 Sep 25;2:e583. doi: 10.7717/peerj.583 (PMC4179615; doi:10.7717/peerj.583)
Supplement: Supplemental Information 2 — (1) A file Readme.txt describing the simulation environment and the format of the results; (2) the Darwin code for the simulation; (3) the raw results of the simulation. [file peerj-02-583-s002.zip › Simulation/BiasStdMSEplots.drw]

doGap := false;

ReadProgram('AnalyzerLib.drw');
CreateDayMatrices();
Set(quiet): Set(printgc=false); Set(gc=1e7);


if doGap then

wdir := 'res_gap/plots/';

fnDatPats := [wdir.'Q_MC-Covariance_Anchors_Branch_%d',
              wdir.'T_MC-Covariance_Anchors_Branch_Num.-Approx._%d',
              wdir.'I_MC-Covariance_Anchors_Branch_%d'];
for seqLen in [200,500,800] do for i to length(fnDatPats) do
    fnDatPat := fnDatPats[i];
    fnDat := sprintf(fnDatPat, seqLen);
    #GenGPFile_BiasStd(fnDat, 'Anchors', 'MC Covariance', '', 1, 2, 5,
    #                 fnDat.'_Anchors_MSE', If(i=3,true,false));
 
    #GenGPFile_BiasStd(fnDat, 'Branch', 'MC Covariance', '', 1, 3, 5,
    #                 fnDat.'_Branch_MSE', If(i=3,true,false));


    GenGPFile_MSEs(fnDat, '', 'MC Covariance', ['MSE Anchors','MSE Branch'], 1,
                   [2,3], 5, fnDat.'_MSEs', If(i=3,true,false));
od od;

else

wdir := 'res_nogap/plots/';

fnDatPats := [wdir.'Q_MC-Covariance_Susko_Branch_%d',
              wdir.'T_MC-Covariance_Susko_Branch_Num.-Approx._%d',
   	          wdir.'I_MC-Covariance_Susko_Branch_%d'];


for seqLen in [200,500,800] do for i to length(fnDatPats) do
    fnDatPat := fnDatPats[i];
    fnDat := sprintf(fnDatPat, seqLen);
    #GenGPFile_BiasStd(fnDat, 'Susko', 'MC Covariance', '', 1, 2, 5,
    #	              fnDat.'_Susko_MSE', If(i=3,true,false));
    #GenGPFile_BiasStd(fnDat, 'Branch', 'MC Covariance', '', 1, 3, 5,
    #		      fnDat.'_Branch_MSE', If(i=3,true,false));


    GenGPFile_MSEs(fnDat, '', 'MC Covariance', ['MSE Susko','MSE Branch'], 1, 
                   [2,3], 5, fnDat.'_MSEs', If(i=3,true,false));
od od;

fi;

stop
