# Supplementary material for: Fast and accurate estimation of the covariance between pairwise maximum likelihood distances
Source: PeerJ. 2014 Sep 25;2:e583. doi: 10.7717/peerj.583 (PMC4179615; doi:10.7717/peerj.583)
Supplement: Supplemental Information 2 — (1) A file Readme.txt describing the simulation environment and the format of the results; (2) the Darwin code for the simulation; (3) the raw results of the simulation. [file peerj-02-583-s002.zip › Simulation/CorrelationCoeff.drw]

PearsonCorrCoeff := proc(x, y)
    if length(x) = 1 then return(1) fi;
# Code from http://en.wikipedia.org/wiki/Correlation
# Pearson's product-moment coefficient
    n := length(x);
    if length(y) <> n then error('array length mismatch') fi;
    sum_sq_x := 0;
    sum_sq_y := 0;
    sum_coproduct := 0;
    mean_x := x[1];
    mean_y := y[1];
    for i from 2 to n do
        sweep := (i - 1.0) / i;
        delta_x := x[i] - mean_x;
        delta_y := y[i] - mean_y;
        sum_sq_x := sum_sq_x + delta_x * delta_x * sweep;
        sum_sq_y := sum_sq_y + delta_y * delta_y * sweep;
        sum_coproduct := sum_coproduct + delta_x * delta_y * sweep;
        mean_x := mean_x + delta_x / i;
        mean_y := mean_y + delta_y / i;
    od;
    pop_sd_x := sqrt( sum_sq_x / n );
    pop_sd_y := sqrt( sum_sq_y / n );
    cov_x_y := sum_coproduct / n;
    correlation := cov_x_y / (pop_sd_x * pop_sd_y);
end:


SpearmanRankCorrCoeff := proc(x, y)
    XY := CreateArray(1..length(x), 1..2);
    xy := [x,y];
    for b to length(xy) do
        xx := transpose([xy[b], [seq(i,i=1..length(x))]]);
        xx := sort(xx, i -> -i); #descending
        i1 := 1; p := 0;
        for i to length(xx) do
            if i = length(xx) or xx[i,1] <> xx[i+1,1] then
                p := p + i;
                for j from i1 to i do XY[xx[j,2],b] := p/(i-i1+1); od;
                i1 := i + 1;
                p := 0;
            else
                p := p + i;
           fi;
         od;
     od;
     return(PearsonCorrCoeff(op(transpose(XY))));
end:


WilcoxonSignedRankTestTwoside := proc(X:list, Y:list)
    # Function returns p-value for two-sided Wilcoxon test
    # see Rice, 1995, Mathematical Statistics and Data Analysis, p 414ff

    lX := length(X);
    if lX <> length(Y) then error('length missmatch') fi;
    if lX <= 20 then
        print('Warning: sample size too small, cannot use normal approximation');
        return(1);
    fi;

    Z := CreateArray(1..0);
    c := 1;
    for i to lX do if X[i]-Y[i] <> 0 then
        Z := append(Z, [X[i]-Y[i], c]);
        c := c+1;
    fi od;
    Z2 := sort(Z,x->abs(x));
    lX := length(Z2);

    if lX > 2 then
        r := 1; si := 1;
        for i from 2 to lX do
            if abs(Z2[i,1]) <> abs(Z2[i-1,1]) then
                for j from si to i-1 do Z2[j,2] := r/(i-si) od;
                r := i; si := i;
            else r := r+i fi;
        od; # i == lX+1
        for j from si to i-1 do Z2[j,2] := r/(i-si) od;

        Wp := Wn := 0;
        for i to lX do
            if Z2[i,1] > 0 then Wp := Wp + Z2[i,2] fi;
            if Z2[i,1] < 0 then Wn := Wn + Z2[i,2] fi;
        od;
        N := length(Z2);
        W := min(Wp, Wn);
#        print(Wp, Wn);
        E_W := N*(N+1)/4; Var_W := N*(N+1)*(2*N+1)/24;
        z := (W - E_W)/sqrt(Var_W);
        pval := 2*(1-Cumulative(Normal(0,1), abs(z)));
    else
        pval := 1;
    fi;

    return(pval);
end:


GetStudentTwoside := proc(tval, df)
    cmd := sprintf('echo "2*(1-pt(abs(%f),%d))" | R --no-save', tval, df);
    r := TimedCallSystem(cmd);
    if r[1] <> 0 then error('could not run R') fi;
    r := SearchDelim('\n', r[2])[-2];
    r := sscanf(r,'[1] %f');
    if length(r) <> 1 then error('problem running R') fi;
    return(r[1]);
end:

# H0: rho = 0
GetCorrSignificance := proc(rho, n)
    if n <= 20 then
        error(sprintf('Sample size must be > 20. (Btw: Rho is %f)',rho));
    fi;
    tval := rho / sqrt((1-rho^2)/(n-2));
    # tval has a student's t-distr with df=n-2
    return(GetStudentTwoside(tval, n-2));
end:

# H0: E_rho1 = E_rho2
# !!! from the data, for all datasets: rho1 > rho2
# then do one-sided test for H1: E_rho1 > E_rho2
#  
# see http://www.fon.hum.uva.nl/Service/Statistics/Two_Correlations.html
GetTwoCorrSignificance_oneside_positive := proc(rho1, rho2, n1, n2)
    if n1 <= 10 or n2 <= 10 then error('Sample sizes must be > 10') fi;
    Zf1 := 0.5 * ln((1+rho1)/(1-rho1));
    Zf2 := 0.5 * ln((1+rho2)/(1-rho2));
    z := (Zf1-Zf2) / sqrt(1/(n1-3) + 1/(n2-3)); # Z ~ N(0,1)
    pval := 1 - Cumulative(Normal(0,1), z);
    return(pval);
end: 

# H0: E_rho = thr
# !!! from the data, for all datasets: thr > rho
# then do one-sided test for H1: thr > E_rho
GetCorrSignificance_oneside_positive := proc(rho, n, thr)
    if n <= 10 then error('Sample size must be > 10') fi;
    Zf1 := 0.5 * ln((1+thr)/(1-thr));
    Zf2 := 0.5 * ln((1+rho)/(1-rho));
    z := (Zf1-Zf2) / sqrt(1/(n-3)); # Z ~ N(0,1)
    pval := 1 - Cumulative(Normal(0,1), z);
    return(pval);
end:
