# Supplementary material for: Fast and accurate estimation of the covariance between pairwise maximum likelihood distances
Source: PeerJ. 2014 Sep 25;2:e583. doi: 10.7717/peerj.583 (PMC4179615; doi:10.7717/peerj.583)
Supplement: Supplemental Information 2 — (1) A file Readme.txt describing the simulation environment and the format of the results; (2) the Darwin code for the simulation; (3) the raw results of the simulation. [file peerj-02-583-s002.zip › Simulation/lib.drw]

GenQuartetSeqs := proc(bA, bB, bC, bD, bE, len:{posint, range} ;
                       (gaps='ZipfGaps'):string)
    if type(len, range) then s0 := Rand(Protein(Rand(len)))
    elif type(len, posint) then s0 := Rand(Protein(len)) fi;
    if gaps = '' then
        s1 := Mutate(s0, bE);
        sA := Mutate(s0, bA);
        sB := Mutate(s0, bB);
        sC := Mutate(s1, bC);
        sD := Mutate(s1, bD);
    else
        s1 := Mutate(s0, bE, gaps);
        sA := Mutate(s0, bA, gaps);
        sB := Mutate(s0, bB, gaps);
        sC := Mutate(s1, bC, gaps);
        sD := Mutate(s1, bD, gaps);
    fi;
    len3 := len/3;
    if length(sA) < len3 or length(sB) < len3 or length(sC) < len3 or
       length(sD) < len3 then
        return(procname(args));
    else
        return([sA, sB, sC, sD]);
    fi;
end:

GetAnchors := proc(als, n ; (triplet=false):boolean)
    dps := CreateArray(1..4,1..4);
    for i to 4 do for j from i+1 to 4 do
        dps[i,j] := dps[j,i] := DynProgStrings(als[i,j])[2..3];
    od od;

    # M[i,j,k]: sequence i at position k maps to position M[i,j,k] in
    # sequence j. If M[i,j,k] = 0 then it maps to a gap.
    M := CreateArray(1..4, 1..4);
    for i to 4 do for j to 4 do if i <> j then
        M[i,j] := CreateArray(1..n[i], 0)
    fi od od;

    # Fill in M
    for i to 4 do for j from i+1 to 4 do
        nij := length(dps[i,j][1]);
        ki := 0; kj := 0;
        for kij to nij do
            if dps[i,j][1][kij] = '_' then kj := kj+1; M[j,i,kj] := 0
            elif dps[i,j][2][kij] = '_' then ki := ki+1; M[i,j,ki] := 0
            else ki := ki+1; kj := kj+1; M[i,j,ki] := kj; M[j,i,kj] := ki fi;
        od;
        if ki <> n[i] or kj <> n[j] then error('bug') fi;
    od od;

    GetAnchorsFromRef := proc(M, i, n)
        Anchors := [];
        js := {1,2,3,4} minus {i};
        for k to n[i] do
            isAnc := true;
            for j1s to 3 while isAnc do for j2s from j1s+1 to 3 while isAnc do
                j1 := js[j1s]; j2 := js[j2s];
                k1 := M[i,j1,k];
                k2 := M[i,j2,k];
                if k1 = 0 and k2 = 0 then #nop
                elif k1 = 0 and M[j2,j1,k2] <> 0 then isAnc := false
                elif k2 = 0 and M[j1,j2,k1] <> 0 then isAnc := false
                elif k1 <> 0 and M[j1,j2,k1] <> k2 then isAnc := false fi;
            od od;
            if isAnc then
                a := CreateArray(1..4, k); for j in js do a[j] := M[i,j,k] od;
                Anchors := append(Anchors, a);
            fi;
        od;
        return(Anchors);
    end:
    RemoveGapAnchors := proc(a)
        ar := [];
        for ai in a do if SearchArray(0, ai) = 0 then
            ar := append(ar, ai);
        fi od;
        return(ar);
    end:

    A := {}; for i to 4 do A := A union {op(GetAnchorsFromRef(M, i, n))} od;

    return(RemoveGapAnchors(A));
end:

GetOPACov := proc(a12, a34, d12_ng, d34_ng, v12_ng, v34_ng, ancs,
                  i1, i2, i3, i4)
    n_A := length(ancs);
    s12 := [a12[Seq1], a12[Seq2]]; s34 := [a34[Seq1], a34[Seq2]];

    subs := CreateArray(1..4);
    for i to 4 do subs[i] := CreateString(n_A) od:
    for k to n_A do
        subs[1,k] := s12[1,ancs[k,i1]]; subs[2,k] := s12[2,ancs[k,i2]];
        subs[3,k] := s34[1,ancs[k,i3]]; subs[4,k] := s34[2,ancs[k,i4]];
    od;

    M12 := exp(logPAM1*d12_ng); dM12 := logPAM1*M12; d2M12 := logPAM1*dM12;
    M34 := exp(logPAM1*d34_ng); dM34 := logPAM1*M34; d2M34 := logPAM1*dM34;
    Cov_dl12_dl34_ng := Covariance('Cov_dl12_dl34');
    for i to n_A do
        j1 := AToInt(subs[1,i]); j2 := AToInt(subs[2,i]);
        dl12 := dM12[j1,j2]/M12[j1,j2];

        j1 := AToInt(subs[3,i]); j2 := AToInt(subs[4,i]);
        dl34 := dM34[j1,j2]/M34[j1,j2];

        Cov_dl12_dl34_ng + [dl12, dl34];
    od;
    cov := v12_ng * v34_ng * n_A * Cov_dl12_dl34_ng['CovMatrix',1,2];

    return(cov);
end:

bl2cov := proc(t,m)
    if t = 0 then return(0) fi;
    Mt := exp(logPAM1*t);
    dMt := logPAM1*Mt;
    d2Mt := logPAM1*dMt;
    Edl := 0;
    for i to 20 do Edl := Edl + AF[i]*(d2Mt[i,i] - dMt[i,i]^2/Mt[i,i]); od;
    for i to 20 do for j from i+1 to 20 do
        Edl := Edl + 2*AF[j]*(d2Mt[i,j] - dMt[i,j]^2/Mt[i,j]);
    od od;
    cov := -1/(Edl*m);
    return(cov);
end:

Cov_dAB_dCD := proc(dAB, dAC, dAD, dBC, dBD, dCD,
                    vAB, vAC, vAD, vBC, vBD, vCD, seqLen)
    t := CreateArray(1..3);
    t[1] := Tree(Tree(Leaf('A',2),1,Leaf('B',2)),0,
                 Tree(Leaf('C',2),1,Leaf('D',2)));
    t[2] := Tree(Tree(Leaf('A',2),1,Leaf('C',2)),0,
                 Tree(Leaf('B',2),1,Leaf('D',2)));
    t[3] := Tree(Tree(Leaf('A',2),1,Leaf('D',2)),0,
                 Tree(Leaf('B',2),1,Leaf('C',2)));

    D := [[0,   dAB, dAC, dAD],
          [dAB, 0,   dBC, dBD],
          [dAC, dBC, 0,   dCD],
          [dAD, dBD, dCD, 0  ]];

    V := [[0,   vAB, vAC, vAD],
          [vAB, 0,   vBC, vBD],
          [vAC, vBC, 0,   vCD],
          [vAD, vBD, vCD, 0  ]];

    i_best := 0; MST_Qual_Min := DBL_MAX;
    for i to 3 do
        T := LeastSquaresTree(D, V, ['A', 'B', 'C', 'D'],t[i], 'KeepTopology');
        if MST_Qual < MST_Qual_Min then
            i_best := i; Ti := T; MST_Qual_Min := MST_Qual;
        fi;
    od;

    if i_best = 1 then cov_e := 0;
    else cov_e := bl2cov(Tree2Bl(Ti), seqLen); fi;

    return(cov_e);
end:

Cov_dAB_dAC := proc(dAB, dAC, dBC, m) bl2cov((dAB+dAC-dBC)/2, m); end:
Cov_dAB_dCD_fast := proc(dAB, dAC, dAD, dBC, dBD, dCD,
                         vAB, vAC, vAD, vBC, vBD, vCD, seqLen)
    SS := CreateArray(1..3);
    SS[1] := (dAB + dCD - dAD - dBC)^2 / (vAB + vCD + vAD + vBC); # c1
    SS[2] := (dAB + dCD - dAC - dBD)^2 / (vAB + vCD + vAC + vBD); # c2
    SS[3] := (dAC + dBD - dAD - dBC)^2 / (vAC + vBD + vAD + vBC); # i
    imin := 0; SSmin := DBL_MAX;
    for i to 3 do if SS[i] < SSmin then SSmin := SS[i]; imin := i; fi od;
    if imin = 1 then
        bl := ((dAB+dCD)*(vAD+vBC) + (dAD+dBC)*(vAB+vCD))/(2*(vAB+vAD+vBC+vCD))
              - (dAC+dBD)/2;
    elif imin = 2 then 
        bl := ((dAB+dCD)*(vAC+vBD) + (dAC+dBD)*(vAB+vCD))/(2*(vAB+vAC+vBD+vCD))
              - (dAD+dBC)/2;
    elif imin = 3 then
        bl := 0;
    else
        error('bug');
    fi;
    return(bl2cov(max(0,bl),seqLen));
end:

CovSusko := proc(s1, s2, s3, s4, d12, d34, v12, v34)
    M12 := exp(logPAM1*d12); dM12 := logPAM1*M12;
    M34 := exp(logPAM1*d34); dM34 := logPAM1*M34;
    E_dl12_dl34 := Stat('E_dl12_dl34');
    n := length(s1);
    for i to n do
        j1 := AToInt(s1[i]); j2 := AToInt(s2[i]);
        dl12 := dM12[j1,j2]/M12[j1,j2];
        j1 := AToInt(s3[i]); j2 := AToInt(s4[i]);
        dl34 := dM34[j1,j2]/M34[j1,j2];
        E_dl12_dl34 + (dl12*dl34);
    od;
    return(n*v12*v34*E_dl12_dl34[Mean]);
end:

FullCovTriplet := proc(d12,d34,d13, v12,v34,v13)
    # History:
    #  - VarDiff := proc(axy,axz,ayz)
    #        aD := [seq(i[PamDistance],i=[axy,axz,ayz])];
    #        aV := [seq(i[PamVariance],i=[axy,axz,ayz])];
    #        vD := (aD[1]+aD[2])^(-1.3090) * (aV[1]+aV[2])^1.0435 *
    #              aD[3]^(2*0.6895) * aV[3]^(-0.3339) * (aV[1]*aV[2])^(0.1590);
    #        return(vD);
    #    end;
    #  - a12==13 a34==23 a13==12 want cov(13,23)
    #  - VarDiff(13,23,12) == VarDiff(a12,a34,a13)
    vardiff :=   (d12+d34)^(-1.3090)
               * (v12+v34)^1.0435
               *  d13^(2*0.6895) * v13^(-0.3339)
               * (v12*v34)^(0.1590);
    return(0.5 * (v12+v34 - vardiff));
end:

AllAll_dist := proc(sL:list(string) ; (doGaps=false):boolean)
    if not doGaps and length({seq(length(i), i=sL)}) <> 1 then
        error('doGaps not set and unequal seq.lengths');
    fi;
    n := length(sL);
    D := CreateArray(1..n, 1..n, 0);
    V := CreateArray(1..n, 1..n, 0);
    if doGaps then A := CreateArray(1..n, 1..n, 0); fi;
    len := CreateArray(1..0);
    for i to n do for j from i+1 to n do
            if doGaps then
	        a := Align(sL[i], sL[j], Global, DMS);
                #a := traperror(Align(sL[i], sL[j], Global, DMS));
				#if a = lasterror then
				#OpenAppending(hostname().'seqs.txt');
				#printf('%A\n', a);
				#print('s1 := '); dprint(sL[i]); print(':');
				#print('s2 := '); dprint(sL[j]); print(':');
				#OpenWriting(previous);
                #stop;
                #fi;
                dps := DynProgStrings(a)[2..3];
                s12 := RemoveGaps_fixed(dps[1], dps[2]);
                s1 := s12[1]; s2 := s12[2];
                len := append(len, length(s1));
				A[i,j] := a;
            else
                s1 := sL[i]; s2 :=  sL[j];
            fi;
            tij := EstimatePam(s1,s2, DMS);
            D[i,j] := D[j,i] := tij[2];
            V[i,j] := V[j,i] := tij[3];
    od od;
    return(D, V, A, len);
end:

MinScore := proc(A:matrix({Alignment,integer}))
    n := length(A);
    if length(A[1]) <> n then error('matrix not square') fi;
    amin := DBL_MAX;
    for i to n do for j from i+1 to n do
        if A[i,j,Score] < amin then amin := A[i,j,Score] fi;
    od od;
    return(amin);
end:

RemoveGaps_fixed := proc(t:string, u:string)
    if length(t) <> length(u) then error('inconsistent lengths'); fi;
    tnew := []; unew := [];
    for i to length(t) do
        if t[i] <> '_' and u[i] <> '_' then
           tnew := append(tnew,t[i]);
           unew := append(unew,u[i]);
        fi;
    od;
    return(string(op(tnew)),string(op(unew)));
end:

CovBootstrapQuartet := proc(s1,s2,s3,s4,bsruns)
    n := length(s1);
    if length(s2) <> n or length(s3) <> n or length(s4) <> n then
        error('sequences have different lengths');
    fi;
    cov := Covariance();
    for i to bsruns do
        s1b := CreateArray(1..0); s2b := CreateArray(1..0);
        s3b := CreateArray(1..0); s4b := CreateArray(1..0);
        for j to n do
            p := Rand(1..n);
            s1b := append(s1b, s1[p]); s2b := append(s2b, s2[p]);
            s3b := append(s3b, s3[p]); s4b := append(s4b, s4[p]);
        od;
        s1b := string(op(s1b)); s2b := string(op(s2b));
        s3b := string(op(s3b)); s4b := string(op(s4b));
        d12 := EstimatePam(s1b,s2b,DMS)[2];
        d34 := EstimatePam(s3b,s4b,DMS)[2];
        cov + [d12,d34];
    od;
    return(cov[CovMatrix,1,2]);
end:

ComputeVarOfCov := proc(x:array, y:array)
    n := length(x);
    if length(y) <> n then error('length mismatch') fi;
    mx := avg(x); my := avg(y);
    m1 := m2 := 0;
    varx := vary := 0;
    for i to n do
        varx := varx + (x[i]-mx)^2;
        vary := vary + (y[i]-my)^2;
        t := (x[i]-mx)*(y[i]-my);
        m1 := m1 + t;
        m2 := m2 + t^2;
    od;
    varx := varx/(n-1);
    vary := vary/(n-1);
    m1 := m1/(n-1);
    m2 := m2/(n-1);

    return( (m2 + (varx*vary)/(n-1) - (n-2)/(n-1)*m1^2) / n );
end:

# 1 3
#  5
# 2 4  Computes Q(13;24), I(12;34), T(12,13)
#
# Cov_dAB_dCD = f(dAB, dAC, dAD, dBC, dBD, dCD)
#      13  24      13   12   14   32   34   24
#      12  34      12   13   14   23   24   34
# Cov_dAB_dAC = f(dAB, dAC, dBC)
#      12  13      12   13   23
ComputeQuartet := proc(bl, seqLen, D_all, doGap ; (bsruns=0):numeric)
    s := GenQuartetSeqs(op(bl), seqLen, If(doGap, 'ZipfGaps', ''));
    DVA := AllAll_dist(s, doGap);
    D := DVA[1]; V := DVA[2]; A :=  DVA[3];
    if doGap and MinScore(A) < 100 then return(procname(args)); fi;
    seqLen2 := If(doGap, avg(DVA[4]), seqLen);
    cov_bl_WLS_Q := Cov_dAB_dCD_fast(D[1,3],D[1,2],D[1,4],D[3,2],D[3,4],D[2,4],
                                     V[1,3],V[1,2],V[1,4],V[3,2],V[3,4],V[2,4],
				     seqLen2);
    cov_bl_WLS_I := Cov_dAB_dCD_fast(D[1,2],D[1,3],D[1,4],D[2,3],D[2,4],D[3,4],
                                     V[1,2],V[1,3],V[1,4],V[2,3],V[2,4],V[3,4],
				     seqLen2);
    cov_bl_WLS_T := Cov_dAB_dAC(D[1,2],D[1,3],D[2,3],seqLen2);
    cov_bl_OLS_Q := Cov_dAB_dCD_fast(D[1,3],D[1,2],D[1,4],D[3,2],D[3,4],D[2,4],
                                     seq(1,i=1..6), seqLen2);
    cov_bl_OLS_I := Cov_dAB_dCD_fast(D[1,2],D[1,3],D[1,4],D[2,3],D[2,4],D[3,4],
                                     seq(1,i=1..6), seqLen2);
    L_cov_bl := [[cov_bl_WLS_Q,cov_bl_WLS_I,cov_bl_WLS_T],
                 [cov_bl_OLS_Q,cov_bl_OLS_I,cov_bl_WLS_T]];
    # compute numerical triplet
    cov_trip := FullCovTriplet(D[1,2],D[1,3],D[2,3],V[1,2],V[1,3],V[2,3]);
    if doGap then
        # compute L_cov_A
	n := [seq(length(s[i]), i=1..4)]:
	ancs := [op(GetAnchors(A, n))]:
	cov_A_Q := GetOPACov(A[1,3],A[2,4],D[1,3],D[2,4],V[1,3],V[2,4],
	                     ancs,1,3,2,4);
	cov_A_I := GetOPACov(A[1,2],A[3,4],D[1,2],D[3,4],V[1,2],V[3,4],
	                             ancs,1,2,3,4);
        cov_A_T := GetOPACov(A[1,2],A[1,3],D[1,2],D[1,3],V[1,2],V[1,3],
	                             ancs,1,2,1,3);
	L_cov_A := [cov_A_Q,cov_A_I,cov_A_T];
        return([bl, D, V, A, L_cov_bl, L_cov_A, DVA[4], cov_trip]);
    else
        cov_susko_Q := CovSusko(s[1],s[3],s[2],s[4],
                                D[1,3],D[2,4],V[1,3],V[2,4]);
        cov_susko_I := CovSusko(s[1],s[2],s[3],s[4],
                                D[1,2],D[3,4],V[1,2],V[3,4]);
        cov_susko_T := CovSusko(s[1],s[2],s[1],s[3],
                                D[1,2],D[1,3],V[1,2],V[1,3]);
        L_cov_susko := [cov_susko_Q,cov_susko_I,cov_susko_T];

	if bsruns > 0 then
            cov_BS_Q := CovBootstrapQuartet(s[1],s[3],s[2],s[4],bsruns);
            cov_BS_I := CovBootstrapQuartet(s[1],s[2],s[3],s[4],bsruns);
            cov_BS_T := CovBootstrapQuartet(s[1],s[2],s[1],s[3],bsruns);
            L_cov_BS := [cov_BS_Q,cov_BS_I,cov_BS_T];
        fi;
        return([bl, D, V, A, L_cov_bl, L_cov_susko, L_cov_BS, cov_trip]);
    fi;
end:


ComputePoint := proc(pthOut, fnid, seqLen, D_all, doGap ;
                 (numSam=0):numeric, (bsruns=0):numeric, (doIr=true):boolean)
    numEstim := 2;
    bl := GenQuartetBranchLengths(D_all);
    T := table();
    T['bl'] := bl;
    #T['cov_bl_true'] := [bl2cov(bl[5],seqLen), bl2cov(bl[1],seqLen), 0];
	T['cov_bl_true'] := [bl2cov(bl[5],seqLen), 0, bl2cov(bl[1],seqLen)];

    c_13_24 := Covariance('Q'); d_13_24 := CreateArray(1..numSam);
    c_12_34 := Covariance('I'); d_12_34 := CreateArray(1..numSam);
    c_12_13 := Covariance('T'); d_12_13 := CreateArray(1..numSam);
    E_L_cov_bl := CreateArray(1..numEstim, 1..3);
    E_cov_trip := Stat();
    for i to numEstim do for j to 3 do E_L_cov_bl[i,j] := Stat() od od;

    if doGap then
	E_L_cov_A := CreateArray(1..3);
	for i to 3 do E_L_cov_A[i] := Stat(); od;
    else
        E_L_cov_susko := CreateArray(1..3);
        if bsruns > 0 then E_L_cov_BS := CreateArray(1..3); fi;
	for i to 3 do
	    E_L_cov_susko[i] := Stat();
	    if bsruns > 0 then E_L_cov_BS[i] := Stat(); fi;
	od;
    fi;
    for k to numSam do
	if doGap then res := ComputeQuartet(bl, seqLen, D_all, doGap);
	else res := ComputeQuartet(bl, seqLen, D_all, doGap, bsruns); fi;
        if doIr then
            OpenAppending(pthOut.'/ir'.fnid.'_'.string(seqLen).'.drw');
	        printf('ir[%d] := %A:\n', k, res);
	        OpenWriting(previous);
        fi;
	D := res[2];
	c_13_24 + [D[1,3],D[2,4]]; d_13_24[k] := [D[1,3],D[2,4]];
	c_12_34 + [D[1,2],D[3,4]]; d_12_34[k] := [D[1,2],D[3,4]];
	c_12_13 + [D[1,2],D[1,3]]; d_12_13[k] := [D[1,2],D[1,3]];
	L_cov_bl := res[5];
        for i to numEstim do for j to 3 do
	    E_L_cov_bl[i,j] + L_cov_bl[i,j];
	od od;
	if doGap then
	    L_cov_A := res[6];
            for i to 3 do E_L_cov_A[i] + L_cov_A[i]; od;
	else
	    L_cov_susko := res[6];
	    if bsruns > 0 then L_cov_BS := res[7]; fi;

	    for i to 3 do
	        E_L_cov_susko[i] + L_cov_susko[i];
		if bsruns > 0 then E_L_cov_BS[i] + L_cov_BS[i]; fi;
	    od;
        fi;
	E_cov_trip + res[-1];
    od;
    if doGap then T['E_L_cov_A'] := E_L_cov_A;
    else T['E_L_cov_susko'] := E_L_cov_susko; fi;
    T['E_L_cov_bl'] := E_L_cov_bl;
    T['E_L_cov_MC'] := [c_13_24[CovMatrix,1,2],
	                c_12_34[CovMatrix,1,2],
			c_12_13[CovMatrix,1,2]];
    T['V_L_cov_MC'] := [ComputeVarOfCov(op(transpose(d_13_24))),
	                ComputeVarOfCov(op(transpose(d_12_34))),
			ComputeVarOfCov(op(transpose(d_12_13)))];
    T['E_cov_tripl'] := E_cov_trip;

    OpenWriting(pthOut.'/r'.fnid.'_'.string(seqLen).'.drw');
    printf('r := %A:\n', T);
    OpenWriting(previous);
end:  
