# Supplementary material for: Fast and accurate estimation of the covariance between pairwise maximum likelihood distances
Source: PeerJ. 2014 Sep 25;2:e583. doi: 10.7717/peerj.583 (PMC4179615; doi:10.7717/peerj.583)
Supplement: Supplemental Information 2 — (1) A file Readme.txt describing the simulation environment and the format of the results; (2) the Darwin code for the simulation; (3) the raw results of the simulation. [file peerj-02-583-s002.zip › Simulation/Main.drw]

Set(quiet):
Set(printgc=false);
Set(gc=1e7);
SetRandSeed();
MinLen := 1e-9;
NumberFormat := '%.8g';
CreateDayMatrices();
wdir := '/home/darwin/v2/source/bio-recipes/Orthologues/christophe/PamQuartet/Bl2Ecov/forThesis/';
ReadProgram(wdir.'lib.drw');
ReadProgram(wdir.'BestDimlessTree.drw');
D_all := GetAllDistMatrix():
seqLenL := [200,500,800];

pthOut := wdir.'res_gap/';
doGap := true;
numSam := 10000;
bsruns := 0;

to 5 do
fnid := Rand(1..1e9);
for seqLen in seqLenL do
    t := UTCTime();
    ComputePoint(pthOut, fnid, seqLen, D_all, doGap, numSam, bsruns);
    OpenAppending('progress.txt');
    printf('%d; %s; %d; %s; %.3f;\n', fnid, hostname(), seqLen,
           If(doGap, 'withGaps', 'noGaps'), (UTCTime()-t)/3600);
    OpenWriting(previous);
od;
od;
# nice +19 /home/darwin/v2/source/darwin < Main_gap.drw
# nice +19 /home/darwin/v2/source/darwin.vectorized -l /home/darwin/v2/source/lib/  < Main_gap.drw
