# Supplementary material for: Fast and accurate estimation of the covariance between pairwise maximum likelihood distances
Source: PeerJ. 2014 Sep 25;2:e583. doi: 10.7717/peerj.583 (PMC4179615; doi:10.7717/peerj.583)
Supplement: Supplemental Information 2 — (1) A file Readme.txt describing the simulation environment and the format of the results; (2) the Darwin code for the simulation; (3) the raw results of the simulation. [file peerj-02-583-s002.zip › Simulation/Readme.txt]

Simulation Environment
----------------------

- The Simulation is fully implemented in the Darwin system [1], which can be
  downloaded for free at http://www.cbrg.ethz.ch/darwin/darwindownload_new 

- What follows is a description of the individual files:
  - BestDimlessTree.drw contains the tree of life on 352 species and the
    function GenQuartetBranchLengths to sample quartets from the tree.
  - TreeOfLife.nwk is the same tree in Newick format.
  - lib.drw contains all the functions to perform the simulation (i.e. to
    simulate sequence data, computed optimal pairwise alignments, compute
    pairwise distances and variances, compute the various covariance
    estimators, write the results to files, etc). In particular, it contains
    the main function ComputePoint, which samples one quartet from the species
    tree (calling GenQuartetBranchLengths) and simulates a certain number of
    runs on that quartet. 
  - Main.drw is a script to set the simulation parameters (e.g.
    sequence-length, number of runs, gapped or untapped) and to start
    the simulation. It can be run on a cluster in parallel.
  - AnalyzerLib.drw	contains all the functions to generate plots out of the
    result-files produced by ComputePoint.
  - CorrelationCoeff.drw contains code to compute various correlation
    coefficients (e.g. Pearson, Spearman).
  - Analyzer.drw and BiasStdMSEplots.drw are scripts that make use of the
    functions in AnalyzerLib.drw. They set the parameters for the plotting
    (e.g. path to result files, what kind of plots)
  - TestConjecture_varVScov.drw is a script that was used to test the basic
    conjecture from the paper. It performs a simulation described in the
    last paragraph of the section "Simulation settings" in the paper.
  - res_gap, res_nogap, and res_nogap_10000 contain the results for the
    gapped, ungapped, and ungapped on long sequences simulations. Each
    file in the directories contains the results for exactly one quartet.
    They are in a Darwin-table, indexed by the various estimators; each
    entry contains a list of Darwin-Stat objects (for the three cases
    dependence, independence, triplet), holding the statistics over the
    10,000 runs. Note that the individual simulated sequences and the
    individual estimates over 10,000 runs have not been recorded. However,
    sequences and results can be reproduced by running the simulation.  

[1] G. H. Gonnet, M. T. Hallett, C. Korostensky, and L. Bernardin
Darwin v. 2.0: an interpreted computer language for the biosciences
Bioinformatics 2000 16: 101-103.


Manuel Gil, 16.05.2014
