# Supplementary material for: Fast and accurate estimation of the covariance between pairwise maximum likelihood distances
Source: PeerJ. 2014 Sep 25;2:e583. doi: 10.7717/peerj.583 (PMC4179615; doi:10.7717/peerj.583)
Supplement: Supplemental Information 2 — (1) A file Readme.txt describing the simulation environment and the format of the results; (2) the Darwin code for the simulation; (3) the raw results of the simulation. [file peerj-02-583-s002.zip › Simulation/res_gap/r101173167_200.drw]

r := table([{['E_L_cov_A', [[Stat(10000,-20.701594,34.399538,19771.743,499966.77,3085263.3,81908841,2.2177715,''), Stat(10000,-24.323075,26.002539,-20642.26,390016.9,-2241720.9,48552356,2.684472,''), Stat(10000,1.5401739,73.394907,-51184.155,769898.07,-7180278.3,1.484443e+08,27.951758,'')]]],['E_L_cov_MC', [[5.2140018, 0.3030083, 24.581068]]],['E_L_cov_bl', [[[Stat(10000,0,16.352029,-12954.855,114748.88,-161535.76,2442499.6,4.2332279,''), Stat(10000,0,10.51189,2291.7178,8344.7755,38168.543,207577.11,0,''), Stat(10000,7.741373,66.504069,-31567.823,459091.16,-2490058.2,57164206,27.894199,'')], [Stat(10000,0,16.357752,-13213.47,116401.35,-167154.67,2508103.5,4.2557399,''), Stat(10000,0,10.557551,2233.2216,8237.8321,38205.435,210585.93,0,''), Stat(10000,7.741373,66.504069,-31567.823,459091.16,-2490058.2,57164206,27.894199,'')]]]],['E_cov_tripl', [Stat(10000,3.3673569,71.041251,-31787.037,582725.67,-2882768.1,1.0258086e+08,27.270604,'')]],['V_L_cov_MC', [[0.98418362, 0.76159226, 0.78620819]]],['bl', [[36.131601, 38.910648, 53.835203, 45.419305, 6.3719595]]],['cov_bl_true', [[3.3255615, 0, 23.555983]]]}],unassigned):
