# Supplementary material for: Fast and accurate estimation of the covariance between pairwise maximum likelihood distances
Source: PeerJ. 2014 Sep 25;2:e583. doi: 10.7717/peerj.583 (PMC4179615; doi:10.7717/peerj.583)
Supplement: Supplemental Information 2 — (1) A file Readme.txt describing the simulation environment and the format of the results; (2) the Darwin code for the simulation; (3) the raw results of the simulation. [file peerj-02-583-s002.zip › Simulation/res_gap/r101173167_500.drw]

r := table([{['E_L_cov_A', [[Stat(10000,-14.814749,14.57524,-66250.091,542511.96,-4965356,49934706,8.3641281,''), Stat(10000,-12.392637,13.64149,-50418.901,343027.25,-2626887.4,22450548,5.8976912,''), Stat(10000,3.0798907,37.1573,-43689.369,326926.76,-2429956.3,22312444,18.637914,'')]]],['E_L_cov_MC', [[1.8899301, 0.024966717, 17.914346]]],['E_L_cov_bl', [[[Stat(10000,0,6.3567141,-9469.8846,21199.736,-25685.508,69680.903,1.7592804,''), Stat(10000,0,4.4750403,2333.7508,4089.8664,8781.6025,21875.617,0,''), Stat(10000,6.5021405,33.737986,-14280.075,126924.27,-331441.5,4472618.3,18.610448,'')], [Stat(10000,0,6.6214288,-9610.2649,21588.878,-26399.827,72252.422,1.7706255,''), Stat(10000,0,4.5282594,2298.5085,4056.5642,8785.7264,22100.634,0,''), Stat(10000,6.5021405,33.737986,-14280.075,126924.27,-331441.5,4472618.3,18.610448,'')]]]],['E_cov_tripl', [Stat(10000,3.7760577,42.708834,-21502.77,214866.11,-833766.48,12581391,22.314524,'')]],['V_L_cov_MC', [[0.83234779, 0.70811555, 0.72126625]]],['bl', [[54.507882, 93.756133, 60.329347, 61.368642, 4.2312563]]],['cov_bl_true', [[0.86897001, 0, 16.278168]]]}],unassigned):
