# Supplementary material for: Fast and accurate estimation of the covariance between pairwise maximum likelihood distances
Source: PeerJ. 2014 Sep 25;2:e583. doi: 10.7717/peerj.583 (PMC4179615; doi:10.7717/peerj.583)
Supplement: Supplemental Information 2 — (1) A file Readme.txt describing the simulation environment and the format of the results; (2) the Darwin code for the simulation; (3) the raw results of the simulation. [file peerj-02-583-s002.zip › Simulation/res_gap/r101173167_800.drw]

r := table([{['E_L_cov_A', [[Stat(10000,-5.4951024,12.066928,-18569.375,80014.956,-303116.37,1614119,4.6923325,''), Stat(10000,-5.5905304,7.1355519,-7067.2123,30878.253,-56781.361,282900.09,1.3360365,''), Stat(10000,8.0407955,38.015621,-16071.516,186892.4,-591952.43,9586690,21.789772,'')]]],['E_L_cov_MC', [[1.7121886, -0.81709683, 31.366999]]],['E_L_cov_bl', [[[Stat(10000,0,6.7663918,-1053.831,15460.351,-6009.2681,62528.653,2.1402189,''), Stat(10000,0,2.2429064,62.016755,64.252148,80.692521,115.86997,0,''), Stat(10000,13.633849,64.114838,1354.3578,193829.57,687683.39,17035553,27.545029,'')], [Stat(10000,0,7.1257021,-993.65979,15678.946,-5618.4267,64169.814,2.1411083,''), Stat(10000,0,2.2500169,59.51943,60.892396,75.837872,108.56606,0,''), Stat(10000,13.633849,64.114838,1354.3578,193829.57,687683.39,17035553,27.545029,'')]]]],['E_cov_tripl', [Stat(10000,18.642583,94.536317,9620.4945,297380.81,2115673.3,53411380,32.822253,'')]],['V_L_cov_MC', [[0.82551725, 0.46762108, 1.6436281]]],['bl', [[100.63762, 86.435583, 59.423705, 51.441742, 15.367793]]],['cov_bl_true', [[2.1463841, 0, 26.443383]]]}],unassigned):
