# Supplementary material for: Fast and accurate estimation of the covariance between pairwise maximum likelihood distances
Source: PeerJ. 2014 Sep 25;2:e583. doi: 10.7717/peerj.583 (PMC4179615; doi:10.7717/peerj.583)
Supplement: Supplemental Information 2 — (1) A file Readme.txt describing the simulation environment and the format of the results; (2) the Darwin code for the simulation; (3) the raw results of the simulation. [file peerj-02-583-s002.zip › Simulation/res_gap/r106407024_200.drw]

r := table([{['E_L_cov_A', [[Stat(10000,-36.230981,34.44148,-120195.41,2145202.4,-42603853,9.7421481e+08,13.258756,''), Stat(10000,-30.977762,35.753736,24340.866,762028.92,5451509.3,1.852717e+08,-1.3588232,''), Stat(10000,2.5984319,118.31155,53619.146,1784808,36996339,1.3879034e+09,35.729917,'')]]],['E_L_cov_MC', [[-0.53832069, -0.43465947, 45.349972]]],['E_L_cov_bl', [[[Stat(10000,0,18.748851,-61542.219,431962.04,-3089759.8,22710763,7.5407193,''), Stat(10000,0,15.055401,13083.067,66922.706,419825.82,3086415.6,0,''), Stat(10000,17.107668,116.55597,25486.468,1203225.3,17148662,6.6999311e+08,43.461344,'')], [Stat(10000,0,19.304367,-63499.253,456590.12,-3348300.3,25194669,7.7199084,''), Stat(10000,0,15.054561,12855.726,66376.631,419956.16,3114483,0,''), Stat(10000,17.107668,116.55597,25486.468,1203225.3,17148662,6.6999311e+08,43.461344,'')]]]],['E_cov_tripl', [Stat(10000,10.261968,132.76435,15688.479,1500151,19589488,1.0441453e+09,45.838517,'')]],['V_L_cov_MC', [[1.7499226, 1.7405852, 2.3699534]]],['bl', [[57.521974, 54.261038, 53.681444, 49.901261, 0.34135093]]],['cov_bl_true', [[0.17007292, 0, 43.911121]]]}],unassigned):
