# Supplementary material for: Fast and accurate estimation of the covariance between pairwise maximum likelihood distances
Source: PeerJ. 2014 Sep 25;2:e583. doi: 10.7717/peerj.583 (PMC4179615; doi:10.7717/peerj.583)
Supplement: Supplemental Information 2 — (1) A file Readme.txt describing the simulation environment and the format of the results; (2) the Darwin code for the simulation; (3) the raw results of the simulation. [file peerj-02-583-s002.zip › Simulation/res_gap/r106407024_500.drw]

r := table([{['E_L_cov_A', [[Stat(10000,-19.660202,26.025835,-25876.881,365823.1,-2298550.2,39511777,5.3013323,''), Stat(10000,-15.67845,27.762512,-20588.925,319214.45,-1622269.7,30273513,4.3187369,''), Stat(10000,-2.1492994,71.04718,-77062.876,1085608.9,-14016532,2.4348392e+08,27.588914,'')]]],['E_L_cov_MC', [[-1.7298397, 2.0092279, 36.749246]]],['E_L_cov_bl', [[[Stat(10000,0,10.31534,2024.2839,28085.786,99601.274,522163.2,0.78612901,''), Stat(10000,0,12.568256,7049.6758,24984.239,111345.29,595054.34,0,''), Stat(10000,6.833577,70.380103,36136.676,700777.31,9276816.4,2.124012e+08,26.247623,'')], [Stat(10000,0,10.494557,1766.2334,27768.239,99072.437,528520.64,0.78912578,''), Stat(10000,0,13.45122,6874.1765,24413.39,109725.55,597209.27,0,''), Stat(10000,6.833577,70.380103,36136.676,700777.31,9276816.4,2.124012e+08,26.247623,'')]]]],['E_cov_tripl', [Stat(10000,11.52745,110.44948,68578.048,1528286.1,33477992,1.0604021e+09,34.603234,'')]],['V_L_cov_MC', [[4.9284504, 4.3772876, 4.7421833]]],['bl', [[79.244834, 129.72539, 86.675721, 84.577054, 2.3018778]]],['cov_bl_true', [[0.46576701, 0, 28.413194]]]}],unassigned):
