# Supplementary material for: Fast and accurate estimation of the covariance between pairwise maximum likelihood distances
Source: PeerJ. 2014 Sep 25;2:e583. doi: 10.7717/peerj.583 (PMC4179615; doi:10.7717/peerj.583)
Supplement: Supplemental Information 2 — (1) A file Readme.txt describing the simulation environment and the format of the results; (2) the Darwin code for the simulation; (3) the raw results of the simulation. [file peerj-02-583-s002.zip › Simulation/res_gap/r106407024_800.drw]

r := table([{['E_L_cov_A', [[Stat(10000,-4.9024337,6.0310885,-20923.745,64392.011,-219682.31,852064.99,2.654142,''), Stat(10000,-5.0979526,6.6523627,-19878.725,59747.976,-199060.36,762834.08,2.5027066,''), Stat(10000,6.1269078,20.961626,-6553.2454,44052.194,-56649.356,560047.91,12.73705,'')]]],['E_L_cov_MC', [[0.50677618, -0.96027132, 14.109709]]],['E_L_cov_bl', [[[Stat(10000,0,2.4811842,-1958.3866,1764.3133,-10.603111,696.05178,0.42250162,''), Stat(10000,0,2.4152115,-2129.8629,1744.725,-92.470071,622.01851,0.42250162,''), Stat(10000,9.5367543,23.908498,-2732.3727,33539.839,-7587.6385,340484.62,14.950801,'')], [Stat(10000,0,2.4891703,-1987.6163,1781.8383,-8.7823841,711.09842,0.42256125,''), Stat(10000,0,2.4213222,-2167.5988,1765.7466,-93.778751,635.51971,0.42256125,''), Stat(10000,9.5367543,23.908498,-2732.3727,33539.839,-7587.6385,340484.62,14.950801,'')]]]],['E_cov_tripl', [Stat(10000,10.537018,26.94309,-3487.3173,46578.628,-13751.095,656482.85,17.022099,'')]],['V_L_cov_MC', [[0.25416068, 0.23494009, 0.26977393]]],['bl', [[68.394582, 65.89353, 62.183895, 68.054969, 0.39671494]]],['cov_bl_true', [[0.049435555, 0, 14.143827]]]}],unassigned):
