# Supplementary material for: Fast and accurate estimation of the covariance between pairwise maximum likelihood distances
Source: PeerJ. 2014 Sep 25;2:e583. doi: 10.7717/peerj.583 (PMC4179615; doi:10.7717/peerj.583)
Supplement: Supplemental Information 2 — (1) A file Readme.txt describing the simulation environment and the format of the results; (2) the Darwin code for the simulation; (3) the raw results of the simulation. [file peerj-02-583-s002.zip › Simulation/res_gap/r111861604_200.drw]

r := table([{['E_L_cov_A', [[Stat(10000,-15.272645,27.964994,-54236.053,522803.09,-5154603.2,62861467,10.307796,''), Stat(10000,-14.828688,16.687651,-20078.097,186920.63,-960258.54,10499215,2.2839267,''), Stat(10000,0.30426578,60.768012,-18689.61,264782.79,-725427.49,23709156,18.627307,'')]]],['E_L_cov_MC', [[3.486935, -0.11480442, 16.781032]]],['E_L_cov_bl', [[[Stat(10000,0,22.449751,-19059.921,121751.79,-503647.2,3560142.9,6.0266206,''), Stat(10000,0,8.6080602,273.06979,778.973,2980.4984,14477.539,0,''), Stat(10000,5.7350742,55.836553,43656.125,365456.41,3564861.2,44659992,13.430729,'')], [Stat(10000,0,23.921754,-19003.072,122638.08,-504699.25,3630705.4,6.031482,''), Stat(10000,0,8.7163171,267.80926,782.54795,3040.2084,14967.344,0,''), Stat(10000,5.7350742,55.836553,43656.125,365456.41,3564861.2,44659992,13.430729,'')]]]],['E_cov_tripl', [Stat(10000,2.6827457,62.931255,50112.008,466155.32,5160060.2,75809709,11.5943,'')]],['V_L_cov_MC', [[0.46121238, 0.30159851, 0.33458013]]],['bl', [[27.797082, 33.149875, 32.004675, 37.682808, 8.467823]]],['cov_bl_true', [[4.4905201, 0, 17.038044]]]}],unassigned):
