# Supplementary material for: Fast and accurate estimation of the covariance between pairwise maximum likelihood distances
Source: PeerJ. 2014 Sep 25;2:e583. doi: 10.7717/peerj.583 (PMC4179615; doi:10.7717/peerj.583)
Supplement: Supplemental Information 2 — (1) A file Readme.txt describing the simulation environment and the format of the results; (2) the Darwin code for the simulation; (3) the raw results of the simulation. [file peerj-02-583-s002.zip › Simulation/res_gap/r111861604_500.drw]

r := table([{['E_L_cov_A', [[Stat(10000,-1.8876652,3.9498783,3720.5527,7374.6022,7521.8452,16498.427,0.56728601,''), Stat(10000,-2.6612155,2.5441825,5039.4572,7184.5153,8396.4084,14506.095,-0.46395337,''), Stat(10000,2.3871961,10.236277,5584.8156,11764.35,18963.17,48131.457,5.0382842,'')]]],['E_L_cov_MC', [[0.94666929, -0.10438068, 5.8697862]]],['E_L_cov_bl', [[[Stat(10000,0,2.6017426,-2960.9333,3291.2544,-2538.8556,3003.1564,1.1203246,''), Stat(10000,0,1.1767651,23.965087,10.215268,5.8760059,4.3016025,0,''), Stat(10000,2.8894291,9.7794105,6592.9742,11457.315,19169.758,43270.474,5.2000188,'')], [Stat(10000,0,2.6020134,-3016.7848,3374.9715,-2642.5311,3130.2769,1.123337,''), Stat(10000,0,1.1854443,19.713214,9.1042664,5.5779766,4.2674312,0,''), Stat(10000,2.8894291,9.7794105,6592.9742,11457.315,19169.758,43270.474,5.2000188,'')]]]],['E_cov_tripl', [Stat(10000,2.4333634,10.215611,6913.2228,13030.127,23170.658,56597.491,5.0755092,'')]],['V_L_cov_MC', [[0.028847888, 0.023224324, 0.029018976]]],['bl', [[23.888669, 23.071532, 27.131179, 27.476062, 4.300393]]],['cov_bl_true', [[0.88363731, 0, 5.6893376]]]}],unassigned):
