# Supplementary material for: Fast and accurate estimation of the covariance between pairwise maximum likelihood distances
Source: PeerJ. 2014 Sep 25;2:e583. doi: 10.7717/peerj.583 (PMC4179615; doi:10.7717/peerj.583)
Supplement: Supplemental Information 2 — (1) A file Readme.txt describing the simulation environment and the format of the results; (2) the Darwin code for the simulation; (3) the raw results of the simulation. [file peerj-02-583-s002.zip › Simulation/res_gap/r111861604_800.drw]

r := table([{['E_L_cov_A', [[Stat(10000,-8.439551,10.358678,-13153.054,69643.36,-223092.11,1399635.8,2.617195,''), Stat(10000,-7.4353283,9.5230258,-6272.2584,52788.457,-92003.469,833366.52,1.7172837,''), Stat(10000,4.6729109,40.196255,5882.2314,133961.51,391401.1,6428953.8,15.922327,'')]]],['E_L_cov_MC', [[-1.8195172, -0.12241806, 27.970066]]],['E_L_cov_bl', [[[Stat(10000,0,5.8642678,-5653.8441,7362.7491,-4515.0256,8406.3578,0.97469305,''), Stat(10000,0,3.8066407,-6905.3241,7753.9365,-6043.4537,7778.3983,0.97469305,''), Stat(10000,11.576098,57.788814,-115377.3,1477762.4,-20090254,2.8749902e+08,35.694732,'')], [Stat(10000,0,5.9912798,-5722.9663,7439.3445,-4608.3926,8588.1491,0.97757888,''), Stat(10000,0,3.8730084,-6978.8593,7859.515,-6152.8779,7967.6732,0.97757888,''), Stat(10000,11.576098,57.788814,-115377.3,1477762.4,-20090254,2.8749902e+08,35.694732,'')]]]],['E_cov_tripl', [Stat(10000,15.507001,85.677251,-124718.55,1775081.3,-26860784,4.3660205e+08,42.207452,'')]],['V_L_cov_MC', [[1.055194, 1.0146475, 1.3287373]]],['bl', [[92.936584, 88.088993, 77.218883, 83.099903, 1.6274489]]],['cov_bl_true', [[0.20474382, 0, 23.056982]]]}],unassigned):
