# Supplementary material for: Fast and accurate estimation of the covariance between pairwise maximum likelihood distances
Source: PeerJ. 2014 Sep 25;2:e583. doi: 10.7717/peerj.583 (PMC4179615; doi:10.7717/peerj.583)
Supplement: Supplemental Information 2 — (1) A file Readme.txt describing the simulation environment and the format of the results; (2) the Darwin code for the simulation; (3) the raw results of the simulation. [file peerj-02-583-s002.zip › Simulation/res_gap/r113740720_500.drw]

r := table([{['E_L_cov_A', [[Stat(10000,-1.7267706,7.488051,-6126.8938,13304.257,-19199.564,50174.737,2.8945165,''), Stat(10000,-2.9772875,2.6396515,-8318.5533,12224.729,-18898.552,35056.442,0.90133176,''), Stat(10000,2.2864186,9.6647493,1040.2447,8936.7855,4689.5629,26227.1,5.288732,'')]]],['E_L_cov_MC', [[2.2990217, 0.27289463, 5.3838238]]],['E_L_cov_bl', [[[Stat(10000,0,4.9102565,-536.05654,3785.6949,-606.69365,5495.8159,2.2862573,''), Stat(10000,0,0,0,0,0,0,0,''), Stat(10000,3.1310576,9.7434043,3315.3186,8050.4464,8897.9387,22587.883,5.3606746,'')], [Stat(10000,0,4.911705,-492.41522,3791.4667,-572.01487,5537.5145,2.2862573,''), Stat(10000,0,0,0,0,0,0,0,''), Stat(10000,3.1310576,9.7434043,3315.3186,8050.4464,8897.9387,22587.883,5.3606746,'')]]]],['E_cov_tripl', [Stat(10000,2.7423206,10.73159,4179.7628,10053.674,13341.155,35863.846,5.1238823,'')]],['V_L_cov_MC', [[0.048555666, 0.026434665, 0.031092289]]],['bl', [[23.225781, 26.380557, 26.037213, 32.694458, 10.136864]]],['cov_bl_true', [[2.1776491, 0, 5.5042399]]]}],unassigned):
