# Supplementary material for: Fast and accurate estimation of the covariance between pairwise maximum likelihood distances
Source: PeerJ. 2014 Sep 25;2:e583. doi: 10.7717/peerj.583 (PMC4179615; doi:10.7717/peerj.583)
Supplement: Supplemental Information 2 — (1) A file Readme.txt describing the simulation environment and the format of the results; (2) the Darwin code for the simulation; (3) the raw results of the simulation. [file peerj-02-583-s002.zip › Simulation/res_gap/r113740720_800.drw]

r := table([{['E_L_cov_A', [[Stat(10000,-3.6387075,3.7786672,1606.8967,8410.1571,3573.9212,21096.232,0.18964911,''), Stat(10000,-3.2932679,3.5304248,7079.7729,12655.502,19769.898,43283.333,-0.51203397,''), Stat(10000,5.170333,14.912774,-1190.9907,15797.776,1159.1599,78391.855,9.0217034,'')]]],['E_L_cov_MC', [[-0.036358676, -0.17292074, 9.778862]]],['E_L_cov_bl', [[[Stat(10000,0,1.6481595,1848.7264,1051.8359,718.72451,567.75359,0,''), Stat(10000,0,1.4492977,998.84154,488.97997,291.39027,202.38039,0,''), Stat(10000,6.7476765,14.493037,-1711.8745,12344.541,-2040.9592,45497.892,10.098184,'')], [Stat(10000,0,1.6527666,1832.8222,1050.7439,722.51277,573.96692,0,''), Stat(10000,0,1.4492977,959.02021,475.33755,286.40923,200.93294,0,''), Stat(10000,6.7476765,14.493037,-1711.8745,12344.541,-2040.9592,45497.892,10.098184,'')]]]],['E_cov_tripl', [Stat(10000,6.9633874,15.597318,-487.64785,15359.014,4192.0078,75056.025,10.677467,'')]],['V_L_cov_MC', [[0.073799196, 0.071038967, 0.087618056]]],['bl', [[52.276218, 49.547796, 42.351541, 50.821197, 1.1091559]]],['cov_bl_true', [[0.13898041, 0, 9.5980654]]]}],unassigned):
