# Supplementary material for: Fast and accurate estimation of the covariance between pairwise maximum likelihood distances
Source: PeerJ. 2014 Sep 25;2:e583. doi: 10.7717/peerj.583 (PMC4179615; doi:10.7717/peerj.583)
Supplement: Supplemental Information 2 — (1) A file Readme.txt describing the simulation environment and the format of the results; (2) the Darwin code for the simulation; (3) the raw results of the simulation. [file peerj-02-583-s002.zip › Simulation/res_gap/r118487472_200.drw]

r := table([{['E_L_cov_A', [[Stat(10000,-14.467725,44.083848,18007.982,492561.17,3196997.5,83244598,8.7526862,''), Stat(10000,-16.842978,18.309801,-34148.478,300125.67,-2265951.7,25016043,3.7870615,''), Stat(10000,8.0455008,100.71965,-17329.839,1006567,604806.52,3.5527451e+08,38.394113,'')]]],['E_L_cov_MC', [[11.382299, -0.43185412, 39.416573]]],['E_L_cov_bl', [[[Stat(10000,0,29.804274,19112.863,214733.17,1080685.3,15250464,8.1657857,''), Stat(10000,0,4.4977513,18.447849,63.648419,244.89661,991.86842,0,''), Stat(10000,13.384337,116.16692,-23637.809,796918.1,-888041.53,2.3248711e+08,41.636324,'')], [Stat(10000,0,29.812611,19226.656,219080.57,1094302.9,15722160,8.1817746,''), Stat(10000,0,4.3253759,13.450885,42.602849,149.47649,557.16109,0,''), Stat(10000,13.384337,116.16692,-23637.809,796918.1,-888041.53,2.3248711e+08,41.636324,'')]]]],['E_cov_tripl', [Stat(10000,10.994291,127.78883,-31581.858,1024526.8,-2380039.7,3.9174917e+08,42.97114,'')]],['V_L_cov_MC', [[0.91263674, 0.3876437, 1.3613042]]],['bl', [[51.546313, 46.158015, 25.514493, 24.718417, 17.507335]]],['cov_bl_true', [[9.9390528, 0, 37.653025]]]}],unassigned):
