# Supplementary material for: Fast and accurate estimation of the covariance between pairwise maximum likelihood distances
Source: PeerJ. 2014 Sep 25;2:e583. doi: 10.7717/peerj.583 (PMC4179615; doi:10.7717/peerj.583)
Supplement: Supplemental Information 2 — (1) A file Readme.txt describing the simulation environment and the format of the results; (2) the Darwin code for the simulation; (3) the raw results of the simulation. [file peerj-02-583-s002.zip › Simulation/res_gap/r118487472_500.drw]

r := table([{['E_L_cov_A', [[Stat(10000,-6.6633502,8.857429,19500.602,65374.333,238228.19,1036171.1,-0.68884126,''), Stat(10000,-6.4208252,6.5609378,23735.546,79231.593,297501.61,1259099,-2.1297075,''), Stat(10000,5.7996009,26.068252,19446.04,87560.003,407833.64,2467614.1,10.870646,'')]]],['E_L_cov_MC', [[0.79506417, -0.098555456, 14.057182]]],['E_L_cov_bl', [[[Stat(10000,0,4.4182828,-10257.328,16781.789,-27352.928,49106.049,1.8588086,''), Stat(10000,0,2.3521393,364.12413,313.56294,333.6716,414.36876,0,''), Stat(10000,8.0392549,26.228118,18165.315,71600.618,300443.91,1601277.8,12.220371,'')], [Stat(10000,0,4.483443,-10329.315,16986.486,-27846.404,50254.835,1.8682401,''), Stat(10000,0,2.3616368,344.82329,300.32009,321.73657,401.93404,0,''), Stat(10000,8.0392549,26.228118,18165.315,71600.618,300443.91,1601277.8,12.220371,'')]]]],['E_cov_tripl', [Stat(10000,7.8781717,28.515669,19050.095,85284.748,396251.41,2414018.5,12.723441,'')]],['V_L_cov_MC', [[0.15644597, 0.12827934, 0.17312412]]],['bl', [[47.684676, 43.65672, 43.12753, 42.19808, 4.7904768]]],['cov_bl_true', [[0.98804557, 0, 13.541784]]]}],unassigned):
