# Supplementary material for: Fast and accurate estimation of the covariance between pairwise maximum likelihood distances
Source: PeerJ. 2014 Sep 25;2:e583. doi: 10.7717/peerj.583 (PMC4179615; doi:10.7717/peerj.583)
Supplement: Supplemental Information 2 — (1) A file Readme.txt describing the simulation environment and the format of the results; (2) the Darwin code for the simulation; (3) the raw results of the simulation. [file peerj-02-583-s002.zip › Simulation/res_gap/r118487472_800.drw]

r := table([{['E_L_cov_A', [[Stat(10000,-3.6090648,6.1676996,3051.3662,14991.214,13751.616,70475.542,1.1176177,''), Stat(10000,-3.5045551,4.1832221,-4139.6503,11999.014,-13326.364,42438.326,0.70790145,''), Stat(10000,4.3680296,17.452155,18337.54,59654.81,214878.55,933610.32,8.1568584,'')]]],['E_L_cov_MC', [[0.87148577, -0.52688394, 10.91031]]],['E_L_cov_bl', [[[Stat(10000,0,3.6337337,-1921.7338,4621.2238,-2700.7604,5375.1773,1.1890219,''), Stat(10000,0,1.5578471,39.892922,24.269745,18.982365,17.980705,0,''), Stat(10000,7.0571777,20.569422,1633.3628,20482.229,20482.121,157251.93,11.156028,'')], [Stat(10000,0,3.6384065,-1899.7267,4645.1432,-2684.1548,5414.7316,1.1898885,''), Stat(10000,0,1.5560187,36.935083,23.088905,18.409887,17.681749,0,''), Stat(10000,7.0571777,20.569422,1633.3628,20482.229,20482.121,157251.93,11.156028,'')]]]],['E_cov_tripl', [Stat(10000,7.1705622,23.453326,4255.8028,30305.402,55145.269,352650.43,12.395711,'')]],['V_L_cov_MC', [[0.14408898, 0.11281348, 0.18176893]]],['bl', [[57.276004, 71.808603, 47.766824, 42.834181, 8.1780603]]],['cov_bl_true', [[1.0818288, 0, 10.911023]]]}],unassigned):
