# Supplementary material for: Fast and accurate estimation of the covariance between pairwise maximum likelihood distances
Source: PeerJ. 2014 Sep 25;2:e583. doi: 10.7717/peerj.583 (PMC4179615; doi:10.7717/peerj.583)
Supplement: Supplemental Information 2 — (1) A file Readme.txt describing the simulation environment and the format of the results; (2) the Darwin code for the simulation; (3) the raw results of the simulation. [file peerj-02-583-s002.zip › Simulation/res_gap/r119813600_200.drw]

r := table([{['E_L_cov_A', [[Stat(10000,-12.055528,15.857928,-4016.8361,110905.47,-127678.65,4006621.6,0.73817718,''), Stat(10000,-14.341405,12.505302,-22454.976,161628.57,-867046.76,7622583.5,2.3764276,''), Stat(10000,2.3693491,79.889792,-18499.324,250038.27,-533733.51,30346862,20.042858,'')]]],['E_L_cov_MC', [[0.28741255, 0.26277237, 18.836396]]],['E_L_cov_bl', [[[Stat(10000,0,6.9313457,-4789.0512,13087.193,1220.4386,40584.723,1.1511493,''), Stat(10000,0,7.1625473,5619.2231,12464.989,34019.462,108806.99,0,''), Stat(10000,6.3621743,42.902319,-6224.1696,172928.75,16778.743,9569909,19.704026,'')], [Stat(10000,0,6.9349432,-4948.0682,13297.45,1110.8937,41505.817,1.1521207,''), Stat(10000,0,7.1625473,5474.7082,12286.17,33841.697,109094.4,0,''), Stat(10000,6.3621743,42.902319,-6224.1696,172928.75,16778.743,9569909,19.704026,'')]]]],['E_cov_tripl', [Stat(10000,4.5132954,48.04195,-10346.237,209954.52,-121442.05,15508492,19.379047,'')]],['V_L_cov_MC', [[0.22445998, 0.22243312, 0.27149434]]],['bl', [[29.602189, 28.969565, 29.160233, 29.377433, 0.36040898]]],['cov_bl_true', [[0.17959489, 0, 18.38896]]]}],unassigned):
