# Supplementary material for: Fast and accurate estimation of the covariance between pairwise maximum likelihood distances
Source: PeerJ. 2014 Sep 25;2:e583. doi: 10.7717/peerj.583 (PMC4179615; doi:10.7717/peerj.583)
Supplement: Supplemental Information 2 — (1) A file Readme.txt describing the simulation environment and the format of the results; (2) the Darwin code for the simulation; (3) the raw results of the simulation. [file peerj-02-583-s002.zip › Simulation/res_gap/r119813600_500.drw]

r := table([{['E_L_cov_A', [[Stat(10000,-6.6979509,15.258574,2114.4193,77989.859,72030.246,1923578.2,3.2980351,''), Stat(10000,-7.8514341,9.7234166,5936.9487,50253.756,89542.205,780674.71,-0.063338889,''), Stat(10000,4.1457715,31.915794,30514.677,206370.14,1461959,13187254,12.735271,'')]]],['E_L_cov_MC', [[3.2234745, -0.53515852, 19.01]]],['E_L_cov_bl', [[[Stat(10000,0,8.8014195,-5884.7896,27128.721,-51423.733,225603.06,3.4138746,''), Stat(10000,0,1.9501667,19.409173,19.866714,24.857268,35.516429,0,''), Stat(10000,7.46398,35.351241,17729.42,119085.5,649399.41,5525647.5,16.502466,'')], [Stat(10000,0,8.8149535,-5924.2636,27822.808,-52975.76,234158.43,3.4140391,''), Stat(10000,0,1.9738866,17.639797,18.634967,24.189405,35.745006,0,''), Stat(10000,7.46398,35.351241,17729.42,119085.5,649399.41,5525647.5,16.502466,'')]]]],['E_cov_tripl', [Stat(10000,3.7695547,41.922393,25876.864,189873.56,1350454.5,13672060,17.578897,'')]],['V_L_cov_MC', [[0.53132093, 0.32770375, 0.50075677]]],['bl', [[57.336326, 61.254518, 56.173631, 50.971297, 13.502037]]],['cov_bl_true', [[2.9752338, 0, 17.483801]]]}],unassigned):
