# Supplementary material for: Fast and accurate estimation of the covariance between pairwise maximum likelihood distances
Source: PeerJ. 2014 Sep 25;2:e583. doi: 10.7717/peerj.583 (PMC4179615; doi:10.7717/peerj.583)
Supplement: Supplemental Information 2 — (1) A file Readme.txt describing the simulation environment and the format of the results; (2) the Darwin code for the simulation; (3) the raw results of the simulation. [file peerj-02-583-s002.zip › Simulation/res_gap/r142945291_200.drw]

r := table([{['E_L_cov_A', [[Stat(10000,-6.6976762,14.856717,42270.184,242767.31,1593707.3,11839668,-1.1953039,''), Stat(10000,-8.1264759,9.0592878,8620.6395,49766.326,119382.58,784086.95,-0.81890365,''), Stat(10000,4.4208066,57.671958,-7226.2121,174688.27,104949.72,13094799,18.931053,'')]]],['E_L_cov_MC', [[3.8498856, -0.12286737, 19.718367]]],['E_L_cov_bl', [[[Stat(10000,0,11.370588,3003.5141,32334.693,34674.678,299725.21,2.4849245,''), Stat(10000,0,3.5556366,117.48572,180.36963,367.72339,906.49281,0,''), Stat(10000,7.0918461,41.218965,10023.132,159305.36,748576.51,10147964,17.790707,'')], [Stat(10000,0,11.501385,2812.9718,33003.515,33674.23,306597.42,2.492821,''), Stat(10000,0,3.5879434,115.81412,180.86018,376.67028,950.63748,0,''), Stat(10000,7.0918461,41.218965,10023.132,159305.36,748576.51,10147964,17.790707,'')]]]],['E_cov_tripl', [Stat(10000,2.193817,55.634981,7073.2872,175333.7,794309.54,14704953,17.919706,'')]],['V_L_cov_MC', [[0.11932617, 0.085426775, 0.18850004]]],['bl', [[29.419859, 15.206992, 19.978519, 17.674655, 5.6331307]]],['cov_bl_true', [[2.9234114, 0, 18.251018]]]}],unassigned):
