# Supplementary material for: Fast and accurate estimation of the covariance between pairwise maximum likelihood distances
Source: PeerJ. 2014 Sep 25;2:e583. doi: 10.7717/peerj.583 (PMC4179615; doi:10.7717/peerj.583)
Supplement: Supplemental Information 2 — (1) A file Readme.txt describing the simulation environment and the format of the results; (2) the Darwin code for the simulation; (3) the raw results of the simulation. [file peerj-02-583-s002.zip › Simulation/res_gap/r142945291_500.drw]

r := table([{['E_L_cov_A', [[Stat(10000,-2.4459167,6.986074,-9829.3635,25370.2,-54224.114,168841.96,3.2510421,''), Stat(10000,-3.4291987,3.7030619,-3137.0898,10351.787,-8780.8342,31778.393,0.40579641,''), Stat(10000,3.3426508,15.742141,-709.62985,22162.514,5187.7809,152008.64,7.9362059,'')]]],['E_L_cov_MC', [[2.3532268, 0.052684187, 8.3269425]]],['E_L_cov_bl', [[[Stat(10000,0,5.3596876,-11681.367,19467.134,-37603.885,85436.846,3.3212898,''), Stat(10000,0,0.35948849,0.35948849,0.12923197,0.046457407,0.016700903,0,''), Stat(10000,4.4384976,15.143761,-2158.4079,16614.478,-2877.6888,86651.842,8.5140755,'')], [Stat(10000,0,5.3589638,-11630.881,19404.591,-37581.049,85777.822,3.3212898,''), Stat(10000,0,0.3592994,0.3592994,0.12909606,0.046384137,0.016665793,0,''), Stat(10000,4.4384976,15.143761,-2158.4079,16614.478,-2877.6888,86651.842,8.5140755,'')]]]],['E_cov_tripl', [Stat(10000,3.7286543,16.822931,-801.88841,21466.784,7317.7174,158335.63,8.5005117,'')]],['V_L_cov_MC', [[0.081998286, 0.050367175, 0.084216913]]],['bl', [[31.666828, 55.02097, 24.286613, 24.342336, 9.9269196]]],['cov_bl_true', [[2.1291585, 0, 7.9898582]]]}],unassigned):
