# Supplementary material for: Fast and accurate estimation of the covariance between pairwise maximum likelihood distances
Source: PeerJ. 2014 Sep 25;2:e583. doi: 10.7717/peerj.583 (PMC4179615; doi:10.7717/peerj.583)
Supplement: Supplemental Information 2 — (1) A file Readme.txt describing the simulation environment and the format of the results; (2) the Darwin code for the simulation; (3) the raw results of the simulation. [file peerj-02-583-s002.zip › Simulation/res_gap/r142945291_800.drw]

r := table([{['E_L_cov_A', [[Stat(10000,-2.1826618,2.6689644,-3828.2565,5069.3359,-4680.8333,7366.436,0.52501759,''), Stat(10000,-1.9089953,2.3922582,5179.814,6184.1808,6928.1941,10277.043,-0.42695573,''), Stat(10000,4.0078809,11.15492,-9225.4995,16015.441,-26410.51,55739.007,7.9378955,'')]]],['E_L_cov_MC', [[0.16766045, -0.26040594, 7.6159878]]],['E_L_cov_bl', [[[Stat(10000,0,1.0994802,-81.529122,314.43248,72.791841,41.864687,0.12756213,''), Stat(10000,0,0.96874903,891.60397,317.35283,135.71618,66.639101,0,''), Stat(10000,5.0408616,10.686004,-3175.9683,7123.9196,-4887.6206,13456.397,7.8607917,'')], [Stat(10000,0,1.1105171,-108.93302,315.17021,72.438272,42.094929,0.12756213,''), Stat(10000,0,0.97030102,852.18264,306.93989,132.59366,65.674306,0,''), Stat(10000,5.0408616,10.686004,-3175.9683,7123.9196,-4887.6206,13456.397,7.8607917,'')]]]],['E_cov_tripl', [Stat(10000,5.0598741,11.401191,-3295.8648,8434.28,-5826.7218,19041.417,8.1692057,'')]],['V_L_cov_MC', [[0.029585952, 0.030018127, 0.035701316]]],['bl', [[42.730493, 32.915421, 34.316711, 41.276088, 0.42367543]]],['cov_bl_true', [[0.052806219, 0, 7.3121949]]]}],unassigned):
