# Supplementary material for: Fast and accurate estimation of the covariance between pairwise maximum likelihood distances
Source: PeerJ. 2014 Sep 25;2:e583. doi: 10.7717/peerj.583 (PMC4179615; doi:10.7717/peerj.583)
Supplement: Supplemental Information 2 — (1) A file Readme.txt describing the simulation environment and the format of the results; (2) the Darwin code for the simulation; (3) the raw results of the simulation. [file peerj-02-583-s002.zip › Simulation/res_gap/r146617_200.drw]

r := table([{['E_L_cov_A', [[Stat(10000,-48.976496,220.85567,70700.463,8420016,2.9458388e+08,3.1164382e+10,34.087529,''), Stat(10000,-44.392037,66.838434,-40702.002,1739193.8,-18409776,9.7420851e+08,7.1397882,''), Stat(10000,-19.981551,187.64998,58036.174,6118438.7,2.0157071e+08,1.7359654e+10,49.700489,'')]]],['E_L_cov_MC', [[27.346409, -4.5389503, 58.697418]]],['E_L_cov_bl', [[[Stat(10000,0,121.48567,35682.228,2262551.4,30954629,2.0979292e+09,33.509868,''), Stat(10000,0,0,0,0,0,0,0,''), Stat(10000,9.8767284,190.54363,147517.38,6371145.3,2.7642301e+08,1.6374451e+10,53.233996,'')], [Stat(10000,0,122.26329,35327.107,2467275.7,29292718,2.3816741e+09,33.705921,''), Stat(10000,0,0,0,0,0,0,0,''), Stat(10000,9.8767284,190.54363,147517.38,6371145.3,2.7642301e+08,1.6374451e+10,53.233996,'')]]]],['E_cov_tripl', [Stat(10000,4.3127558,239.43248,251291.02,13251169,8.0610534e+08,6.2481206e+10,57.901294,'')]],['V_L_cov_MC', [[16.537782, 4.7920283, 10.560659]]],['bl', [[76.639258, 80.124465, 70.846457, 69.714392, 59.301733]]],['cov_bl_true', [[45.868078, 0, 67.383481]]]}],unassigned):
