# Supplementary material for: Fast and accurate estimation of the covariance between pairwise maximum likelihood distances
Source: PeerJ. 2014 Sep 25;2:e583. doi: 10.7717/peerj.583 (PMC4179615; doi:10.7717/peerj.583)
Supplement: Supplemental Information 2 — (1) A file Readme.txt describing the simulation environment and the format of the results; (2) the Darwin code for the simulation; (3) the raw results of the simulation. [file peerj-02-583-s002.zip › Simulation/res_gap/r146617_500.drw]

r := table([{['E_L_cov_A', [[Stat(10000,-14.747847,24.28771,-17663.032,232132.01,-1050366.4,16451929,4.5661013,''), Stat(10000,-16.952483,20.426268,25501.613,231348.72,1454126.1,15998013,-1.0390602,''), Stat(10000,6.6935994,62.012865,125341.17,2066256.8,39861494,8.7477543e+08,14.414357,'')]]],['E_L_cov_MC', [[3.2795947, -0.61601265, 43.996209]]],['E_L_cov_bl', [[[Stat(10000,0,9.7562985,-40167.488,187756.33,-910578.43,4546629.9,5.2137351,''), Stat(10000,0,7.7220627,2797.9243,6857.6784,21564.473,83490.961,0,''), Stat(10000,18.850228,86.004309,145836.33,2658570.2,57067681,1.4160402e+09,24.380589,'')], [Stat(10000,0,10.265688,-41846.466,201745.79,-1009497.3,5194013.8,5.3741545,''), Stat(10000,0,7.7871771,2737.3306,6755.7415,21439.815,83986.38,0,''), Stat(10000,18.850228,86.004309,145836.33,2658570.2,57067681,1.4160402e+09,24.380589,'')]]]],['E_cov_tripl', [Stat(10000,21.4884,102.89209,165206.36,3517923,89566419,2.6699698e+09,29.676678,'')]],['V_L_cov_MC', [[2.1932473, 1.9510344, 2.8768257]]],['bl', [[93.414859, 66.896415, 81.536342, 83.851313, 6.2196412]]],['cov_bl_true', [[1.296917, 0, 37.213356]]]}],unassigned):
