# Supplementary material for: Fast and accurate estimation of the covariance between pairwise maximum likelihood distances
Source: PeerJ. 2014 Sep 25;2:e583. doi: 10.7717/peerj.583 (PMC4179615; doi:10.7717/peerj.583)
Supplement: Supplemental Information 2 — (1) A file Readme.txt describing the simulation environment and the format of the results; (2) the Darwin code for the simulation; (3) the raw results of the simulation. [file peerj-02-583-s002.zip › Simulation/res_gap/r146617_800.drw]

r := table([{['E_L_cov_A', [[Stat(10000,-2.1208096,4.1431838,-2700.1136,4792.1277,-3327.9239,6875.8396,0.42804413,''), Stat(10000,-2.3306762,2.615417,-4179.2724,5773.0957,-5805.3637,9449.431,0.52952395,''), Stat(10000,4.5507165,12.976431,-2781.1042,11064.525,-5613.2379,36041.914,8.6420754,'')]]],['E_L_cov_MC', [[-0.071416342, 0.086549905, 9.2363004]]],['E_L_cov_bl', [[[Stat(10000,0,1.2369325,1197.5319,486.11756,239.18937,136.78391,0,''), Stat(10000,0,1.2369325,955.93471,363.39286,167.37317,89.566336,0,''), Stat(10000,5.9378633,13.809125,7372.4641,14001.53,25633.227,62818.539,8.2959207,'')], [Stat(10000,0,1.2409105,1168.0224,479.22119,237.85124,137.01448,0,''), Stat(10000,0,1.2409105,922.54064,354.09512,164.3789,88.567723,0,''), Stat(10000,5.9378633,13.809125,7372.4641,14001.53,25633.227,62818.539,8.2959207,'')]]]],['E_cov_tripl', [Stat(10000,6.1233268,14.912276,6621.8559,14747.845,27366.956,75462.363,8.8093655,'')]],['V_L_cov_MC', [[0.03548317, 0.034883737, 0.050416811]]],['bl', [[48.998712, 34.000347, 35.232534, 39.972116, 0.3905641]]],['cov_bl_true', [[0.048666761, 0, 8.781514]]]}],unassigned):
