# Supplementary material for: Fast and accurate estimation of the covariance between pairwise maximum likelihood distances
Source: PeerJ. 2014 Sep 25;2:e583. doi: 10.7717/peerj.583 (PMC4179615; doi:10.7717/peerj.583)
Supplement: Supplemental Information 2 — (1) A file Readme.txt describing the simulation environment and the format of the results; (2) the Darwin code for the simulation; (3) the raw results of the simulation. [file peerj-02-583-s002.zip › Simulation/res_gap/r150012705_200.drw]

r := table([{['E_L_cov_A', [[Stat(10000,-17.5681,38.857694,-105277.55,1536613.8,-24779151,4.4970936e+08,18.508653,''), Stat(10000,-22.06798,20.09926,-37830.109,365905.33,-3071535.6,37447874,4.2131448,''), Stat(10000,6.7571448,82.207765,-91703.647,1591160.6,-24280297,5.2128553e+08,39.952836,'')]]],['E_L_cov_MC', [[7.7988919, 0.75051869, 33.62362]]],['E_L_cov_bl', [[[Stat(10000,0,25.856768,-58491.699,506537.99,-4847248.6,52739132,12.915386,''), Stat(10000,0,7.4724057,93.309552,294.43858,1261.6438,6641.0815,0,''), Stat(10000,8.0843989,78.752792,35826.953,693977.68,9214441.2,2.109091e+08,29.491829,'')], [Stat(10000,0,26.148584,-58419.214,509351.32,-4899497.8,53597852,12.915885,''), Stat(10000,0,7.751528,86.405562,285.86681,1298.7983,7226.7489,0,''), Stat(10000,8.0843989,78.752792,35826.953,693977.68,9214441.2,2.109091e+08,29.491829,'')]]]],['E_cov_tripl', [Stat(10000,4.9634226,94.383479,33880.284,829896.99,11685123,3.2390475e+08,29.558226,'')]],['V_L_cov_MC', [[0.94975326, 0.51164912, 1.1025929]]],['bl', [[45.221159, 46.290715, 32.838284, 30.6382, 13.249184]]],['cov_bl_true', [[7.2849025, 0, 31.527503]]]}],unassigned):
