# Supplementary material for: Fast and accurate estimation of the covariance between pairwise maximum likelihood distances
Source: PeerJ. 2014 Sep 25;2:e583. doi: 10.7717/peerj.583 (PMC4179615; doi:10.7717/peerj.583)
Supplement: Supplemental Information 2 — (1) A file Readme.txt describing the simulation environment and the format of the results; (2) the Darwin code for the simulation; (3) the raw results of the simulation. [file peerj-02-583-s002.zip › Simulation/res_gap/r150012705_500.drw]

r := table([{['E_L_cov_A', [[Stat(10000,-16.363663,22.849659,67402.568,666183.02,7436175.1,94996855,-3.810412,''), Stat(10000,-16.087488,20.495924,95537.384,1082609.1,13615207,1.86741e+08,-8.0044584,''), Stat(10000,6.3238437,65.360175,124466.27,2062899.2,40174855,8.9508982e+08,14.401394,'')]]],['E_L_cov_MC', [[1.9932418, -0.12985689, 41.503558]]],['E_L_cov_bl', [[[Stat(10000,0,11.595788,7818.3765,35197.318,136929.34,662783.15,0.48961107,''), Stat(10000,0,7.0514318,2851.1225,7120.8032,21858.189,77994.733,0,''), Stat(10000,15.234526,94.090444,-21666.629,606600.83,-654249.04,1.2662092e+08,40.162611,'')], [Stat(10000,0,11.890656,7693.278,35100.899,137296.23,668663.54,0.4903962,''), Stat(10000,0,7.1478815,2792.8722,7000.6936,21585.522,77481.133,0,''), Stat(10000,15.234526,94.090444,-21666.629,606600.83,-654249.04,1.2662092e+08,40.162611,'')]]]],['E_cov_tripl', [Stat(10000,17.467066,119.69057,-8815.1868,837941.07,3944289.7,3.1750933e+08,46.584633,'')]],['V_L_cov_MC', [[2.486003, 1.9497766, 3.3847155]]],['bl', [[91.912531, 86.419571, 73.670432, 76.371164, 6.7404027]]],['cov_bl_true', [[1.4111037, 0, 36.207514]]]}],unassigned):
