# Supplementary material for: Fast and accurate estimation of the covariance between pairwise maximum likelihood distances
Source: PeerJ. 2014 Sep 25;2:e583. doi: 10.7717/peerj.583 (PMC4179615; doi:10.7717/peerj.583)
Supplement: Supplemental Information 2 — (1) A file Readme.txt describing the simulation environment and the format of the results; (2) the Darwin code for the simulation; (3) the raw results of the simulation. [file peerj-02-583-s002.zip › Simulation/res_gap/r150012705_800.drw]

r := table([{['E_L_cov_A', [[Stat(10000,-0.98726565,1.3733172,-1078.7856,1164.7423,-339.66876,403.92621,0.25525093,''), Stat(10000,-1.1147397,1.3460135,-27.772827,1019.613,-2.8852451,305.04048,0.021012192,''), Stat(10000,2.1286945,5.6488904,-9887.8481,11787.033,-15385.071,21698.495,4.6344944,'')]]],['E_L_cov_MC', [[0.34218113, -0.028703381, 3.7452503]]],['E_L_cov_bl', [[[Stat(10000,0,0.71690927,1166.9548,332.18255,111.08346,41.890495,0,''), Stat(10000,0,0.6670839,264.74413,54.552329,13.732065,4.0801062,0,''), Stat(10000,2.2353556,5.9782164,-5402.6121,4609.8451,-4142.856,4352.9801,4.3368232,'')], [Stat(10000,0,0.71709721,1148.5784,328.88704,110.51779,41.857976,0,''), Stat(10000,0,0.6670839,241.14872,50.556869,12.947659,3.9110437,0,''), Stat(10000,2.2353556,5.9782164,-5402.6121,4609.8451,-4142.856,4352.9801,4.3368232,'')]]]],['E_cov_tripl', [Stat(10000,2.171776,6.0289308,-4889.7159,4315.335,-3774.3194,4093.2863,4.3130306,'')]],['V_L_cov_MC', [[0.0080178879, 0.0079474886, 0.0097632235]]],['bl', [[24.68707, 23.022924, 24.362616, 24.738982, 0.97905942]]],['cov_bl_true', [[0.12255533, 0, 3.6965662]]]}],unassigned):
