# Supplementary material for: Fast and accurate estimation of the covariance between pairwise maximum likelihood distances
Source: PeerJ. 2014 Sep 25;2:e583. doi: 10.7717/peerj.583 (PMC4179615; doi:10.7717/peerj.583)
Supplement: Supplemental Information 2 — (1) A file Readme.txt describing the simulation environment and the format of the results; (2) the Darwin code for the simulation; (3) the raw results of the simulation. [file peerj-02-583-s002.zip › Simulation/res_gap/r153836256_200.drw]

r := table([{['E_L_cov_A', [[Stat(10000,-70.230636,79.059175,-240558.46,8931361.5,-3.6239833e+08,1.7178808e+10,28.993848,''), Stat(10000,-78.99101,83.711076,105706.8,4104370.1,1.0745015e+08,5.2544962e+09,-6.231099,''), Stat(10000,-11.520774,219.24448,206816.93,9779989.4,5.2705683e+08,3.6948552e+10,37.547828,'')]]],['E_L_cov_MC', [[-1.1060095, -7.996014, 64.923365]]],['E_L_cov_bl', [[[Stat(10000,0,32.623004,-62317.357,594477.93,-4557212.1,46971086,8.9423253,''), Stat(10000,0,37.733088,22628.269,226634.79,2868514,44209179,0,''), Stat(10000,18.452059,199.89978,147682.95,6655054.3,3.051467e+08,1.9472569e+10,59.754075,'')], [Stat(10000,0,32.813837,-64191.66,619531.88,-4863881.6,50599718,9.0972713,''), Stat(10000,0,37.733088,22178.041,223931.36,2864026.4,44667952,0,''), Stat(10000,18.452059,199.89978,147682.95,6655054.3,3.051467e+08,1.9472569e+10,59.754075,'')]]]],['E_cov_tripl', [Stat(10000,11.853104,236.16325,161036.99,9010355,4.7584573e+08,3.6296468e+10,68.836124,'')]],['V_L_cov_MC', [[9.6736709, 9.4470191, 10.495301]]],['bl', [[79.945738, 88.707289, 83.723793, 81.283648, 1.6639309]]],['cov_bl_true', [[0.83757027, 0, 72.034685]]]}],unassigned):
