# Supplementary material for: Fast and accurate estimation of the covariance between pairwise maximum likelihood distances
Source: PeerJ. 2014 Sep 25;2:e583. doi: 10.7717/peerj.583 (PMC4179615; doi:10.7717/peerj.583)
Supplement: Supplemental Information 2 — (1) A file Readme.txt describing the simulation environment and the format of the results; (2) the Darwin code for the simulation; (3) the raw results of the simulation. [file peerj-02-583-s002.zip › Simulation/res_gap/r153836256_500.drw]

r := table([{['E_L_cov_A', [[Stat(10000,-1.626144,6.6667262,-23067.475,64186.112,-197205.25,657493.2,4.4950687,''), Stat(10000,-3.1281683,2.9717357,-20163.897,46989.742,-120171.56,330945.45,2.076672,''), Stat(10000,1.8051852,10.3346,-7332.0773,15610.012,-23138.837,61183.704,5.9735,'')]]],['E_L_cov_MC', [[2.7040958, 0.23640825, 5.8050244]]],['E_L_cov_bl', [[[Stat(10000,0,4.9594759,-4146.9974,5750.1962,-5991.4837,11242.969,2.5452211,''), Stat(10000,0,0,0,0,0,0,0,''), Stat(10000,2.5787966,9.7474368,-4414.693,9724.4478,-8676.2265,25132.49,5.9791173,'')], [Stat(10000,0,4.9604479,-4115.0687,5758.8006,-6037.6441,11472.959,2.5461677,''), Stat(10000,0,0,0,0,0,0,0,''), Stat(10000,2.5787966,9.7474368,-4414.693,9724.4478,-8676.2265,25132.49,5.9791173,'')]]]],['E_cov_tripl', [Stat(10000,2.0271633,12.21943,-4107.296,12215.634,-9106.9676,43369.978,5.9918851,'')]],['V_L_cov_MC', [[0.055080039, 0.031909664, 0.040526589]]],['bl', [[22.695896, 22.56719, 42.823057, 28.056709, 9.7638726]]],['cov_bl_true', [[2.0916015, 0, 5.3574813]]]}],unassigned):
