# Supplementary material for: Fast and accurate estimation of the covariance between pairwise maximum likelihood distances
Source: PeerJ. 2014 Sep 25;2:e583. doi: 10.7717/peerj.583 (PMC4179615; doi:10.7717/peerj.583)
Supplement: Supplemental Information 2 — (1) A file Readme.txt describing the simulation environment and the format of the results; (2) the Darwin code for the simulation; (3) the raw results of the simulation. [file peerj-02-583-s002.zip › Simulation/res_gap/r153836256_800.drw]

r := table([{['E_L_cov_A', [[Stat(10000,2.3077954,9.2030466,4717.9145,8914.1654,11627.578,25668.138,4.6848413,''), Stat(10000,-0.8840218,0.8644272,-6.660656,558.99013,-9.7103309,93.452657,0.015464955,''), Stat(10000,6.54009,16.221785,-8001.0686,21717.507,-35684.276,117604.04,11.294218,'')]]],['E_L_cov_MC', [[5.22324, -0.13599418, 11.317022]]],['E_L_cov_bl', [[[Stat(10000,3.2176179,8.540914,5528.5187,7199.004,9400.1434,16118.96,4.7384897,''), Stat(10000,0,0,0,0,0,0,0,''), Stat(10000,7.4820709,16.979981,-11631.051,26421.011,-55692.312,154767.68,12.153165,'')], [Stat(10000,3.2177686,8.5413937,5545.9981,7219.8163,9441.4034,16193.701,4.738411,''), Stat(10000,0,0,0,0,0,0,0,''), Stat(10000,7.4820709,16.979981,-11631.051,26421.011,-55692.312,154767.68,12.153165,'')]]]],['E_cov_tripl', [Stat(10000,7.9035983,18.206056,-12608.499,31757.913,-72727.705,224276.71,12.987293,'')]],['V_L_cov_MC', [[0.044137521, 0.0048478522, 0.074659733]]],['bl', [[56.559389, 29.853096, 8.7042281, 6.9077469, 32.483171]]],['cov_bl_true', [[5.1534357, 0, 10.717706]]]}],unassigned):
