# Supplementary material for: Fast and accurate estimation of the covariance between pairwise maximum likelihood distances
Source: PeerJ. 2014 Sep 25;2:e583. doi: 10.7717/peerj.583 (PMC4179615; doi:10.7717/peerj.583)
Supplement: Supplemental Information 2 — (1) A file Readme.txt describing the simulation environment and the format of the results; (2) the Darwin code for the simulation; (3) the raw results of the simulation. [file peerj-02-583-s002.zip › Simulation/res_gap/r157520642_200.drw]

r := table([{['E_L_cov_A', [[Stat(10000,-27.110363,59.04618,17391.574,802976.03,4541342.4,2.1087178e+08,3.4509919,''), Stat(10000,-27.445946,33.211518,6779.9736,560752.34,1233816,1.0015087e+08,0.16923902,''), Stat(10000,7.1833113,156.94093,-33019.844,2106687.6,-447515.14,1.6095657e+09,51.541602,'')]]],['E_L_cov_MC', [[3.946396, 0.21344893, 54.719156]]],['E_L_cov_bl', [[[Stat(10000,0,23.800185,-42865.705,334173.27,-2196410.3,18112391,7.7913765,''), Stat(10000,0,15.753114,3151.3037,14730.713,88493.24,657315.7,0,''), Stat(10000,19.87172,137.9244,-164999.13,4320157.5,-1.0901997e+08,3.4276679e+09,70.715099,'')], [Stat(10000,0,23.800583,-43286.287,339295.45,-2239829.1,18584715,7.826746,''), Stat(10000,0,15.835554,3068.6914,14481.144,88101.486,665535.41,0,''), Stat(10000,19.87172,137.9244,-164999.13,4320157.5,-1.0901997e+08,3.4276679e+09,70.715099,'')]]]],['E_cov_tripl', [Stat(10000,17.718896,158.18993,-150124.92,4349583.9,-1.0492085e+08,3.8381819e+09,72.046392,'')]],['V_L_cov_MC', [[1.8835497, 1.346069, 2.9716172]]],['bl', [[64.500266, 61.559619, 41.167268, 38.717182, 7.5694654]]],['cov_bl_true', [[3.9867803, 0, 51.840655]]]}],unassigned):
