# Supplementary material for: Fast and accurate estimation of the covariance between pairwise maximum likelihood distances
Source: PeerJ. 2014 Sep 25;2:e583. doi: 10.7717/peerj.583 (PMC4179615; doi:10.7717/peerj.583)
Supplement: Supplemental Information 2 — (1) A file Readme.txt describing the simulation environment and the format of the results; (2) the Darwin code for the simulation; (3) the raw results of the simulation. [file peerj-02-583-s002.zip › Simulation/res_gap/r157520642_500.drw]

r := table([{['E_L_cov_A', [[Stat(10000,-3.0087888,7.9767451,-20057.022,58339.938,-187821.61,684048.22,3.8053196,''), Stat(10000,-3.978568,4.6879648,-15547.74,36480.852,-94445.611,281505.6,1.677928,''), Stat(10000,5.0613023,24.943032,-11728.691,54745.583,-124697.71,813125.97,13.709246,'')]]],['E_L_cov_MC', [[2.0597222, 0.25292489, 13.775791]]],['E_L_cov_bl', [[[Stat(10000,0,5.5436339,-7486.6548,12199.399,-20414.823,42284.969,2.3222878,''), Stat(10000,0,1.2009586,12.293664,7.4973241,5.7481889,5.0883853,0,''), Stat(10000,7.9500411,23.537044,-22555.214,82871.757,-306890.64,1370998.4,15.661289,'')], [Stat(10000,0,5.5540654,-7471.0845,12217.321,-20464.86,42494.118,2.3255446,''), Stat(10000,0,1.1989134,11.059145,6.9808519,5.5345963,5.0062463,0,''), Stat(10000,7.9500411,23.537044,-22555.214,82871.757,-306890.64,1370998.4,15.661289,'')]]]],['E_cov_tripl', [Stat(10000,7.8114116,25.850172,-22665.946,91279.97,-351307.76,1728248.8,16.176362,'')]],['V_L_cov_MC', [[0.098220944, 0.064490485, 0.13731696]]],['bl', [[46.173634, 44.546881, 27.730744, 29.630903, 7.6455398]]],['cov_bl_true', [[1.6116724, 0, 12.967382]]]}],unassigned):
