# Supplementary material for: Fast and accurate estimation of the covariance between pairwise maximum likelihood distances
Source: PeerJ. 2014 Sep 25;2:e583. doi: 10.7717/peerj.583 (PMC4179615; doi:10.7717/peerj.583)
Supplement: Supplemental Information 2 — (1) A file Readme.txt describing the simulation environment and the format of the results; (2) the Darwin code for the simulation; (3) the raw results of the simulation. [file peerj-02-583-s002.zip › Simulation/res_gap/r157520642_800.drw]

r := table([{['E_L_cov_A', [[Stat(10000,-6.9886395,10.915666,3643.0187,47298.072,56159.912,695342.27,1.6431793,''), Stat(10000,-6.7311435,8.0477732,2343.1179,34995.183,26466.538,385717.44,0.57848948,''), Stat(10000,5.1542835,29.473579,-42537.872,279790.07,-1931784.2,15461243,19.55544,'')]]],['E_L_cov_MC', [[3.8937968, 0.51333421, 24.533755]]],['E_L_cov_bl', [[[Stat(10000,0,5.7684229,-3153.4693,10776.155,-4057.7196,23181.52,1.3448923,''), Stat(10000,0,2.4398819,331.84483,330.18058,402.29668,569.2545,0,''), Stat(10000,10.509546,41.937994,8867.0248,105427.96,426581.89,4720441.1,20.269609,'')], [Stat(10000,0,5.786459,-3189.2783,10905.215,-4018.0169,23766.07,1.3453352,''), Stat(10000,0,2.444559,317.98951,318.56867,390.97819,556.43913,0,''), Stat(10000,10.509546,41.937994,8867.0248,105427.96,426581.89,4720441.1,20.269609,'')]]]],['E_cov_tripl', [Stat(10000,13.324801,49.908101,-2967.7206,151102.9,198301.98,8485698.1,26.170383,'')]],['V_L_cov_MC', [[0.84195538, 0.56733103, 0.93153174]]],['bl', [[85.871822, 69.998857, 81.415454, 73.891576, 9.0554132]]],['cov_bl_true', [[1.2059, 0, 20.213522]]]}],unassigned):
