# Supplementary material for: Fast and accurate estimation of the covariance between pairwise maximum likelihood distances
Source: PeerJ. 2014 Sep 25;2:e583. doi: 10.7717/peerj.583 (PMC4179615; doi:10.7717/peerj.583)
Supplement: Supplemental Information 2 — (1) A file Readme.txt describing the simulation environment and the format of the results; (2) the Darwin code for the simulation; (3) the raw results of the simulation. [file peerj-02-583-s002.zip › Simulation/res_gap/r166077619_200.drw]

r := table([{['E_L_cov_A', [[Stat(10000,-18.87519,25.325651,89236.427,1085148,14866666,2.2812885e+08,-7.6094365,''), Stat(10000,-21.609956,22.074867,75442.815,846805.47,10629509,1.5389315e+08,-6.9903352,''), Stat(10000,6.8307205,67.904709,9225.6848,518059.56,3505329.4,1.1084913e+08,25.71526,'')]]],['E_L_cov_MC', [[0.66078578, 0.030080128, 28.665377]]],['E_L_cov_bl', [[[Stat(10000,0,15.614691,11219.365,41523.753,188355.89,1017621.7,0,''), Stat(10000,0,11.229346,6764.4236,22243.671,90394.248,435694.75,0,''), Stat(10000,8.3041095,66.465122,-72747.501,915855.17,-10900397,1.6784967e+08,35.864394,'')], [Stat(10000,0,15.530991,11135.531,41590.023,190147.72,1034043,0,''), Stat(10000,0,11.247652,6663.17,22137.807,90727.67,440452.65,0,''), Stat(10000,8.3041095,66.465122,-72747.501,915855.17,-10900397,1.6784967e+08,35.864394,'')]]]],['E_cov_tripl', [Stat(10000,5.5994865,70.885058,-76614.353,1064032.9,-13483260,2.3421199e+08,35.746062,'')]],['V_L_cov_MC', [[0.62362245, 0.6054857, 0.73014161]]],['bl', [[40.77543, 41.607416, 38.566526, 40.328007, 1.4380088]]],['cov_bl_true', [[0.72258414, 0, 27.510843]]]}],unassigned):
