# Supplementary material for: Fast and accurate estimation of the covariance between pairwise maximum likelihood distances
Source: PeerJ. 2014 Sep 25;2:e583. doi: 10.7717/peerj.583 (PMC4179615; doi:10.7717/peerj.583)
Supplement: Supplemental Information 2 — (1) A file Readme.txt describing the simulation environment and the format of the results; (2) the Darwin code for the simulation; (3) the raw results of the simulation. [file peerj-02-583-s002.zip › Simulation/res_gap/r166077619_500.drw]

r := table([{['E_L_cov_A', [[Stat(10000,-5.9814075,14.388768,-14925.751,74862.651,-257308.76,1551821.5,4.5381555,''), Stat(10000,-6.817678,8.1383094,5791.929,35608.153,60700.071,394197.7,-0.22411681,''), Stat(10000,8.0341545,36.428925,17250.372,152906.26,870127.12,8724416.1,16.974072,'')]]],['E_L_cov_MC', [[3.0546291, -0.69592444, 21.167307]]],['E_L_cov_bl', [[[Stat(10000,0,7.206939,-10029.049,27090.152,-66813.114,218388.76,3.497779,''), Stat(10000,0,1.539962,14.862465,14.207756,15.724907,19.021908,0,''), Stat(10000,11.423662,34.866133,37346.366,237053.68,1743986.5,15265651,17.372076,'')], [Stat(10000,0,7.2012341,-9971.7228,27214.356,-67191.216,220563.58,3.4981619,''), Stat(10000,0,1.5407706,14.190544,13.904983,15.559062,18.917888,0,''), Stat(10000,11.423662,34.866133,37346.366,237053.68,1743986.5,15265651,17.372076,'')]]]],['E_cov_tripl', [Stat(10000,12.135156,41.00165,43244.864,315664.99,2686672.5,27265418,18.584909,'')]],['V_L_cov_MC', [[0.33123686, 0.21289808, 0.43511532]]],['bl', [[63.758854, 57.823615, 40.284521, 40.303806, 11.864057]]],['cov_bl_true', [[2.5822034, 0, 20.385981]]]}],unassigned):
