# Supplementary material for: Fast and accurate estimation of the covariance between pairwise maximum likelihood distances
Source: PeerJ. 2014 Sep 25;2:e583. doi: 10.7717/peerj.583 (PMC4179615; doi:10.7717/peerj.583)
Supplement: Supplemental Information 2 — (1) A file Readme.txt describing the simulation environment and the format of the results; (2) the Darwin code for the simulation; (3) the raw results of the simulation. [file peerj-02-583-s002.zip › Simulation/res_gap/r166077619_800.drw]

r := table([{['E_L_cov_A', [[Stat(10000,-8.8478695,13.351049,10519.668,82478.622,257174.63,2237117.5,0.917777,''), Stat(10000,-8.0543367,11.597432,-1310.1024,58118.162,-16299.196,1090670.5,1.32051,''), Stat(10000,5.8860355,51.886957,40955.376,508290.87,5738174.2,90567540,19.284832,'')]]],['E_L_cov_MC', [[3.6079363, -1.1840197, 53.553195]]],['E_L_cov_bl', [[[Stat(10000,0,6.3942172,7210.7645,15800.603,41841.097,128421.12,0,''), Stat(10000,0,4.6125795,-2407.7108,3601.8568,2791.5479,8357.5014,0.45050714,''), Stat(10000,16.779492,95.059903,-14955.011,598320.48,1293949.2,1.5031212e+08,40.671288,'')], [Stat(10000,0,6.4649331,7152.1748,15723.092,41895.181,129673.79,0,''), Stat(10000,0,4.7051872,-2474.7281,3561.3572,2691.6055,8227.2283,0.45114769,''), Stat(10000,16.779492,95.059903,-14955.011,598320.48,1293949.2,1.5031212e+08,40.671288,'')]]]],['E_cov_tripl', [Stat(10000,22.844968,126.98736,-2301.6244,883058.53,7593603.7,4.279014e+08,50.038189,'')]],['V_L_cov_MC', [[2.1402482, 1.7707397, 5.7123202]]],['bl', [[120.68374, 99.052579, 80.546286, 70.561677, 5.7792794]]],['cov_bl_true', [[0.75065288, 0, 36.847073]]]}],unassigned):
