# Supplementary material for: Fast and accurate estimation of the covariance between pairwise maximum likelihood distances
Source: PeerJ. 2014 Sep 25;2:e583. doi: 10.7717/peerj.583 (PMC4179615; doi:10.7717/peerj.583)
Supplement: Supplemental Information 2 — (1) A file Readme.txt describing the simulation environment and the format of the results; (2) the Darwin code for the simulation; (3) the raw results of the simulation. [file peerj-02-583-s002.zip › Simulation/res_gap/r166150924_200.drw]

r := table([{['E_L_cov_A', [[Stat(10000,-57.013289,67.337006,-44652.234,2082781.3,-23687402,1.3570517e+09,10.96136,''), Stat(10000,-51.211531,68.071245,104325.05,2568586.9,60124792,1.9550416e+09,-8.0599494,''), Stat(10000,2.2678598,166.77804,127013.91,5271004.1,2.0474237e+08,1.1113662e+10,43.542557,'')]]],['E_L_cov_MC', [[5.0262879, -2.4722577, 67.679039]]],['E_L_cov_bl', [[[Stat(10000,0,32.045152,-45253.113,431735.05,-2518532.8,28670067,7.9988007,''), Stat(10000,0,25.127772,8578.7604,61331.077,550230.67,6003553.2,0,''), Stat(10000,19.654268,173.8512,51926.03,3330371,87692780,5.0918e+09,63.751126,'')], [Stat(10000,0,32.325969,-46560.132,444662.75,-2648494.7,30115610,8.0803978,''), Stat(10000,0,25.119139,8409.9963,60892.069,554015.13,6132182.4,0,''), Stat(10000,19.654268,173.8512,51926.03,3330371,87692780,5.0918e+09,63.751126,'')]]]],['E_cov_tripl', [Stat(10000,18.986015,198.65994,26273.675,4249400.4,96352203,8.028633e+09,72.387382,'')]],['V_L_cov_MC', [[5.6217487, 4.0985888, 5.7481119]]],['bl', [[75.454443, 63.30529, 65.183625, 66.774874, 7.4990038]]],['cov_bl_true', [[3.9475501, 0, 65.762061]]]}],unassigned):
