# Supplementary material for: Fast and accurate estimation of the covariance between pairwise maximum likelihood distances
Source: PeerJ. 2014 Sep 25;2:e583. doi: 10.7717/peerj.583 (PMC4179615; doi:10.7717/peerj.583)
Supplement: Supplemental Information 2 — (1) A file Readme.txt describing the simulation environment and the format of the results; (2) the Darwin code for the simulation; (3) the raw results of the simulation. [file peerj-02-583-s002.zip › Simulation/res_gap/r166150924_500.drw]

r := table([{['E_L_cov_A', [[Stat(10000,-6.4246421,9.4091212,-15578.946,58704.924,-196659.96,911859.89,2.7456488,''), Stat(10000,-6.1884746,7.5973172,-4978.053,32681.257,-45048.734,319796.28,0.84246851,''), Stat(10000,7.0851763,29.141479,23701.355,131493.29,758899.04,5684744.8,13.064952,'')]]],['E_L_cov_MC', [[1.1356617, -0.30403577, 17.261636]]],['E_L_cov_bl', [[[Stat(10000,0,4.7657864,1511.7081,6233.6529,6988.4387,14423.204,0.52446105,''), Stat(10000,0,2.8873607,787.60458,776.43286,961.52653,1430.2994,0,''), Stat(10000,9.3601685,30.519943,27777.023,136603.39,773243.59,5284697.7,14.344071,'')], [Stat(10000,0,4.7645157,1516.9614,6290.0993,7101.0001,14711.308,0.52446105,''), Stat(10000,0,2.8865624,753.49817,753.28598,945.23558,1425.4104,0,''), Stat(10000,9.3601685,30.519943,27777.023,136603.39,773243.59,5284697.7,14.344071,'')]]]],['E_cov_tripl', [Stat(10000,9.3767416,33.536624,32054.819,178994.04,1157479.2,9018929.2,14.966118,'')]],['V_L_cov_MC', [[0.19748399, 0.17889848, 0.27774211]]],['bl', [[54.947504, 44.763229, 49.025539, 43.910357, 3.9325213]]],['cov_bl_true', [[0.80576853, 0, 16.462742]]]}],unassigned):
