# Supplementary material for: Fast and accurate estimation of the covariance between pairwise maximum likelihood distances
Source: PeerJ. 2014 Sep 25;2:e583. doi: 10.7717/peerj.583 (PMC4179615; doi:10.7717/peerj.583)
Supplement: Supplemental Information 2 — (1) A file Readme.txt describing the simulation environment and the format of the results; (2) the Darwin code for the simulation; (3) the raw results of the simulation. [file peerj-02-583-s002.zip › Simulation/res_gap/r166150924_800.drw]

r := table([{['E_L_cov_A', [[Stat(10000,-3.2585083,5.8876649,-7878.103,17777.813,-31829.828,86846.13,1.9087926,''), Stat(10000,-3.8981409,4.1451635,6181.0707,12723.674,19165.358,46665.318,-0.37192543,''), Stat(10000,5.642469,20.507238,1216.0945,25192.523,21657.117,221710.85,10.633913,'')]]],['E_L_cov_MC', [[0.81758132, -0.13574557, 12.184527]]],['E_L_cov_bl', [[[Stat(10000,0,2.6302295,-4823.0216,5446.6288,-5394.4514,6541.053,1.2167411,''), Stat(10000,0,1.0315015,85.784577,42.922119,25.666468,17.434158,0,''), Stat(10000,7.3984705,20.051381,16482.801,47303.22,154468.63,603424.51,10.50995,'')], [Stat(10000,0,2.630393,-4799.3214,5444.1643,-5381.3534,6538.0148,1.2167775,''), Stat(10000,0,1.0263106,80.155422,41.059147,24.998587,17.214032,0,''), Stat(10000,7.3984705,20.051381,16482.801,47303.22,154468.63,603424.51,10.50995,'')]]]],['E_cov_tripl', [Stat(10000,7.9000537,23.023632,21025.798,71051.934,278905.35,1292088.2,11.302871,'')]],['V_L_cov_MC', [[0.1096012, 0.09135036, 0.15424718]]],['bl', [[60.288264, 58.272498, 45.885059, 44.537947, 6.3575587]]],['cov_bl_true', [[0.8294202, 0, 11.742957]]]}],unassigned):
