# Supplementary material for: Fast and accurate estimation of the covariance between pairwise maximum likelihood distances
Source: PeerJ. 2014 Sep 25;2:e583. doi: 10.7717/peerj.583 (PMC4179615; doi:10.7717/peerj.583)
Supplement: Supplemental Information 2 — (1) A file Readme.txt describing the simulation environment and the format of the results; (2) the Darwin code for the simulation; (3) the raw results of the simulation. [file peerj-02-583-s002.zip › Simulation/res_gap/r169004991_200.drw]

r := table([{['E_L_cov_A', [[Stat(10000,-6.3749021,38.524805,14485.454,269593.14,1582054.6,27409937,13.440014,''), Stat(10000,-7.3874877,9.5903589,-5505.2444,42146.223,-63749.377,555024.41,0.59653034,''), Stat(10000,4.6670756,71.613839,-8089.2765,349202.84,293485.11,47801762,23.941502,'')]]],['E_L_cov_MC', [[13.480709, -0.25374495, 22.800049]]],['E_L_cov_bl', [[[Stat(10000,0,36.848428,11304.717,157470.23,792852.52,10246347,13.985985,''), Stat(10000,0,0,0,0,0,0,0,''), Stat(10000,3.9366069,55.310097,-16839.821,296543.4,-629158.7,27037400,25.585638,'')], [Stat(10000,0,36.980489,11463.326,158309.4,803854.25,10469870,13.990788,''), Stat(10000,0,0,0,0,0,0,0,''), Stat(10000,3.9366069,55.310097,-16839.821,296543.4,-629158.7,27037400,25.585638,'')]]]],['E_cov_tripl', [Stat(10000,-11.906906,70.172411,-19373.266,360316.45,-873381.07,46407531,25.265136,'')]],['V_L_cov_MC', [[0.40036737, 0.078324137, 0.42028438]]],['bl', [[35.556506, 32.384663, 10.971921, 11.052075, 24.471249]]],['cov_bl_true', [[14.633494, 0, 23.082747]]]}],unassigned):
