# Supplementary material for: Fast and accurate estimation of the covariance between pairwise maximum likelihood distances
Source: PeerJ. 2014 Sep 25;2:e583. doi: 10.7717/peerj.583 (PMC4179615; doi:10.7717/peerj.583)
Supplement: Supplemental Information 2 — (1) A file Readme.txt describing the simulation environment and the format of the results; (2) the Darwin code for the simulation; (3) the raw results of the simulation. [file peerj-02-583-s002.zip › Simulation/res_gap/r169004991_500.drw]

r := table([{['E_L_cov_A', [[Stat(10000,-5.8906232,16.366702,-4809.6878,82792.807,-96440.987,2065773.1,4.7255019,''), Stat(10000,-7.1467234,9.7145267,-5936.6269,47344.082,-78011.986,686053.55,1.037074,''), Stat(10000,3.4509644,25.500849,-8985.9962,74955.514,-126655.62,1621358,12.486684,'')]]],['E_L_cov_MC', [[4.4550725, 1.7218658, 12.938979]]],['E_L_cov_bl', [[[Stat(10000,0,10.371246,-1308.3687,25387.609,-22086.45,232253.47,3.8526887,''), Stat(10000,0,1.4279111,3.3537936,3.3232764,3.8015168,4.7967996,0,''), Stat(10000,3.6348059,24.930972,29048.844,135414.05,733228.9,4692191.3,10.78522,'')], [Stat(10000,0,10.374498,-1348.1446,26287.391,-24220.816,246272.33,3.8587124,''), Stat(10000,0,1.432472,3.3549605,3.3318724,3.8248895,4.8457095,0,''), Stat(10000,3.6348059,24.930972,29048.844,135414.05,733228.9,4692191.3,10.78522,'')]]]],['E_cov_tripl', [Stat(10000,0.49094669,34.590489,37543.457,217733.16,1490948.2,12219774,11.366768,'')]],['V_L_cov_MC', [[0.53622889, 0.28703164, 0.31292962]]],['bl', [[46.487937, 48.463027, 63.334623, 63.849104, 16.566712]]],['cov_bl_true', [[3.7355952, 0, 13.085944]]]}],unassigned):
