# Supplementary material for: Fast and accurate estimation of the covariance between pairwise maximum likelihood distances
Source: PeerJ. 2014 Sep 25;2:e583. doi: 10.7717/peerj.583 (PMC4179615; doi:10.7717/peerj.583)
Supplement: Supplemental Information 2 — (1) A file Readme.txt describing the simulation environment and the format of the results; (2) the Darwin code for the simulation; (3) the raw results of the simulation. [file peerj-02-583-s002.zip › Simulation/res_gap/r169004991_800.drw]

r := table([{['E_L_cov_A', [[Stat(10000,-7.017506,8.8878412,65.361145,31142.045,1314.1657,297952.47,1.3439105,''), Stat(10000,-5.0425201,7.7161341,-180.55346,26058.854,-710.85336,205647.4,0.69479965,''), Stat(10000,5.6194336,26.740837,-7833.4645,69464.168,-103566.56,1408964.3,14.558132,'')]]],['E_L_cov_MC', [[0.22265715, -0.15160204, 18.810571]]],['E_L_cov_bl', [[[Stat(10000,0,3.9307528,-18091.432,37333.443,-81129.722,182109.84,2.377329,''), Stat(10000,0,2.4647162,767.09644,678.79417,739.71881,947.36897,0,''), Stat(10000,9.9768862,29.915416,-41199.86,227050.67,-1342234.2,8812367.6,21.861615,'')], [Stat(10000,0,3.9343428,-18122.561,37473.897,-81596.832,183483.78,2.3801357,''), Stat(10000,0,2.5291653,745.59221,666.02465,734.04112,953.23842,0,''), Stat(10000,9.9768862,29.915416,-41199.86,227050.67,-1342234.2,8812367.6,21.861615,'')]]]],['E_cov_tripl', [Stat(10000,11.572203,37.00326,-56924.559,406557.27,-3134172.2,26304026,26.526123,'')]],['V_L_cov_MC', [[0.4311273, 0.36520792, 0.48740483]]],['bl', [[77.101367, 64.368854, 73.009486, 71.304212, 5.2795243]]],['cov_bl_true', [[0.68312452, 0, 17.005571]]]}],unassigned):
