# Supplementary material for: Fast and accurate estimation of the covariance between pairwise maximum likelihood distances
Source: PeerJ. 2014 Sep 25;2:e583. doi: 10.7717/peerj.583 (PMC4179615; doi:10.7717/peerj.583)
Supplement: Supplemental Information 2 — (1) A file Readme.txt describing the simulation environment and the format of the results; (2) the Darwin code for the simulation; (3) the raw results of the simulation. [file peerj-02-583-s002.zip › Simulation/res_gap/r173816814_200.drw]

r := table([{['E_L_cov_A', [[Stat(10000,-64.875133,90.199008,-133874.85,4411649.9,-1.2376955e+08,5.272727e+09,20.920067,''), Stat(10000,-56.60325,86.405034,9756.7715,2061878.4,7168018.4,1.4881936e+09,2.2775697,''), Stat(10000,-0.81676876,207.26398,-135779.88,7357195.2,-1.5568405e+08,1.4170682e+10,78.007038,'')]]],['E_L_cov_MC', [[6.8744105, -4.2489442, 74.996757]]],['E_L_cov_bl', [[[Stat(10000,0,39.887452,39052.751,445421.67,6284425.8,1.0632403e+08,0,''), Stat(10000,0,39.887452,10875.775,94443.701,1063155,15481172,0,''), Stat(10000,24.598987,208.35646,-434859.24,23593705,-1.3561126e+09,8.4619442e+10,125.02225,'')], [Stat(10000,0,40.099118,38384.061,441589.18,6307739,1.0830157e+08,0,''), Stat(10000,0,40.099118,10655.722,93428.301,1067712.2,15832100,0,''), Stat(10000,24.598987,208.35646,-434859.24,23593705,-1.3561126e+09,8.4619442e+10,125.02225,'')]]]],['E_cov_tripl', [Stat(10000,23.549091,230.63116,-411543.09,23376392,-1.369884e+09,9.1126027e+10,132.49551,'')]],['V_L_cov_MC', [[8.1669476, 6.7319661, 8.9281782]]],['bl', [[84.881899, 68.431732, 76.032814, 72.007894, 8.1147216]]],['cov_bl_true', [[4.2917328, 0, 79.336394]]]}],unassigned):
