# Supplementary material for: Fast and accurate estimation of the covariance between pairwise maximum likelihood distances
Source: PeerJ. 2014 Sep 25;2:e583. doi: 10.7717/peerj.583 (PMC4179615; doi:10.7717/peerj.583)
Supplement: Supplemental Information 2 — (1) A file Readme.txt describing the simulation environment and the format of the results; (2) the Darwin code for the simulation; (3) the raw results of the simulation. [file peerj-02-583-s002.zip › Simulation/res_gap/r173816814_500.drw]

r := table([{['E_L_cov_A', [[Stat(10000,-18.883888,22.937941,-12694.463,220268.92,-751549.63,15294574,3.8880973,''), Stat(10000,-16.990242,18.187468,33098.611,282379.42,2110871.8,22600696,-1.829388,''), Stat(10000,1.7541837,52.654899,-15176.132,409998.52,-815646.54,49951460,24.298976,'')]]],['E_L_cov_MC', [[-0.18856074, 0.72779478, 34.775872]]],['E_L_cov_bl', [[[Stat(10000,0,8.9912506,10689.984,34762.305,137557.49,632568.66,0,''), Stat(10000,0,8.1635133,3329.9745,8372.0125,26141.528,96403.193,0,''), Stat(10000,13.523248,72.090393,-24637.092,461778.26,-1402368,67813005,34.356883,'')], [Stat(10000,0,9.1370946,10592.81,34616.408,137897.97,639456.23,0,''), Stat(10000,0,8.1727623,3273.6409,8304.6837,26232.372,98048.349,0,''), Stat(10000,13.523248,72.090393,-24637.092,461778.26,-1402368,67813005,34.356883,'')]]]],['E_cov_tripl', [Stat(10000,11.54904,108.0761,-12925.006,611164.77,1071793.9,1.5761194e+08,39.913162,'')]],['V_L_cov_MC', [[2.3326537, 1.9569765, 2.5384717]]],['bl', [[82.544025, 88.751815, 78.826424, 78.778975, 5.195909]]],['cov_bl_true', [[1.0750003, 0, 30.329416]]]}],unassigned):
