# Supplementary material for: Fast and accurate estimation of the covariance between pairwise maximum likelihood distances
Source: PeerJ. 2014 Sep 25;2:e583. doi: 10.7717/peerj.583 (PMC4179615; doi:10.7717/peerj.583)
Supplement: Supplemental Information 2 — (1) A file Readme.txt describing the simulation environment and the format of the results; (2) the Darwin code for the simulation; (3) the raw results of the simulation. [file peerj-02-583-s002.zip › Simulation/res_gap/r173816814_800.drw]

r := table([{['E_L_cov_A', [[Stat(10000,-1.5043938,2.9938443,4120.8383,5004.0422,4876.9273,7128.8594,0.029026177,''), Stat(10000,-1.8370967,2.1163627,2172.9707,3264.7748,1964.8579,3122.6367,-0.1458472,''), Stat(10000,4.1859894,11.004205,-6495.9,11847.75,-16055.489,35230.994,7.7648693,'')]]],['E_L_cov_MC', [[0.7233724, -0.12567947, 7.565037]]],['E_L_cov_bl', [[[Stat(10000,0,1.3298367,-963.8142,881.223,-128.40231,143.98008,0.39401887,''), Stat(10000,0,0.75671349,154.97647,46.901718,17.135076,7.1677408,0,''), Stat(10000,4.8590374,10.55199,-4158.7898,7879.2712,-7280.1879,16338.357,7.9759185,'')], [Stat(10000,0,1.3335952,-961.38988,885.85658,-127.98133,145.41911,0.39433735,''), Stat(10000,0,0.76192112,142.28678,42.962479,15.667832,6.5468038,0,''), Stat(10000,4.8590374,10.55199,-4158.7898,7879.2712,-7280.1879,16338.357,7.9759185,'')]]]],['E_cov_tripl', [Stat(10000,4.8917116,11.319448,-4202.2997,9320.3081,-8639.301,23098.248,8.3164076,'')]],['V_L_cov_MC', [[0.027472721, 0.024506208, 0.041147199]]],['bl', [[42.842028, 34.282102, 36.065601, 28.778546, 2.7498953]]],['cov_bl_true', [[0.34896619, 0, 7.3373157]]]}],unassigned):
