# Supplementary material for: Fast and accurate estimation of the covariance between pairwise maximum likelihood distances
Source: PeerJ. 2014 Sep 25;2:e583. doi: 10.7717/peerj.583 (PMC4179615; doi:10.7717/peerj.583)
Supplement: Supplemental Information 2 — (1) A file Readme.txt describing the simulation environment and the format of the results; (2) the Darwin code for the simulation; (3) the raw results of the simulation. [file peerj-02-583-s002.zip › Simulation/res_gap/r181051665_200.drw]

r := table([{['E_L_cov_A', [[Stat(10000,-7.2866451,42.517587,-15333.763,415918.58,-1051750.4,52749954,15.975452,''), Stat(10000,-14.19115,13.738021,-11942.298,128278.1,-420725.53,5207034.2,1.3780415,''), Stat(10000,1.5761751,45.962457,66753.582,718363.57,9107230.9,1.3711492e+08,11.5848,'')]]],['E_L_cov_MC', [[13.988623, -0.41996021, 19.490262]]],['E_L_cov_bl', [[[Stat(10000,0,46.745239,27099.943,242644.64,1906007.4,23277990,11.850472,''), Stat(10000,0,0,0,0,0,0,0,''), Stat(10000,6.4059246,48.022526,4889.6427,212920.1,832267.38,17795392,19.08904,'')], [Stat(10000,0,46.888436,26930.697,243436.46,1896293.1,23483281,11.911279,''), Stat(10000,0,0,0,0,0,0,0,''), Stat(10000,6.4059246,48.022526,4889.6427,212920.1,832267.38,17795392,19.08904,'')]]]],['E_cov_tripl', [Stat(10000,2.6069494,51.445985,1571.7969,282398.39,1020980.1,32989184,18.966966,'')]],['V_L_cov_MC', [[0.70945175, 0.23415147, 0.43223999]]],['bl', [[30.02432, 26.032383, 32.20076, 32.053492, 23.707522]]],['cov_bl_true', [[14.096474, 0, 18.70962]]]}],unassigned):
