# Supplementary material for: Fast and accurate estimation of the covariance between pairwise maximum likelihood distances
Source: PeerJ. 2014 Sep 25;2:e583. doi: 10.7717/peerj.583 (PMC4179615; doi:10.7717/peerj.583)
Supplement: Supplemental Information 2 — (1) A file Readme.txt describing the simulation environment and the format of the results; (2) the Darwin code for the simulation; (3) the raw results of the simulation. [file peerj-02-583-s002.zip › Simulation/res_gap/r181051665_800.drw]

r := table([{['E_L_cov_A', [[Stat(10000,-9.1569191,12.750189,17376.676,101632.74,439513.52,3112711.9,-0.13557569,''), Stat(10000,-9.1789075,13.887974,-20213.205,106779.63,-468326.13,3097739.7,3.3842359,''), Stat(10000,-1.6697876,28.481517,54980.69,435325.16,4036387.1,42917687,6.7672551,'')]]],['E_L_cov_MC', [[-1.5984168, -0.7163921, 25.23968]]],['E_L_cov_bl', [[[Stat(10000,0,5.5568724,-2719.2498,8065.5574,5173.35,23620.964,0.78271858,''), Stat(10000,0,5.4776865,-4008.7246,7084.2223,1548.0739,14476.961,0.78271858,''), Stat(10000,5.4320293,40.304089,-64833.589,594415.71,-5768493.7,63825565,24.902378,'')], [Stat(10000,0,5.7774147,-2779.0256,8137.6084,5385.8647,24860.106,0.78391884,''), Stat(10000,0,5.96395,-4080.5609,7106.7656,1540.5511,14849.633,0.78391884,''), Stat(10000,5.4320293,40.304089,-64833.589,594415.71,-5768493.7,63825565,24.902378,'')]]]],['E_cov_tripl', [Stat(10000,8.0902684,69.520857,-101545.03,1357345.1,-19062820,3.02073e+08,37.539182,'')]],['V_L_cov_MC', [[2.1341015, 2.0434898, 2.2300283]]],['bl', [[79.12606, 131.8419, 94.3095, 73.780518, 1.7767481]]],['cov_bl_true', [[0.22378485, 0, 17.716021]]]}],unassigned):
