# Supplementary material for: Fast and accurate estimation of the covariance between pairwise maximum likelihood distances
Source: PeerJ. 2014 Sep 25;2:e583. doi: 10.7717/peerj.583 (PMC4179615; doi:10.7717/peerj.583)
Supplement: Supplemental Information 2 — (1) A file Readme.txt describing the simulation environment and the format of the results; (2) the Darwin code for the simulation; (3) the raw results of the simulation. [file peerj-02-583-s002.zip › Simulation/res_gap/r184392335_200.drw]

r := table([{['E_L_cov_A', [[Stat(10000,-13.88482,24.955265,-46724.153,423038.36,-3794813.4,43352727,7.7503002,''), Stat(10000,-14.853941,16.656896,-35216.035,285514.07,-2117531.1,21219531,3.7763362,''), Stat(10000,5.4611385,58.224201,68510.264,887704.41,13240342,2.4232407e+08,18.591667,'')]]],['E_L_cov_MC', [[2.8079175, 0.51811407, 27.45788]]],['E_L_cov_bl', [[[Stat(10000,0,16.829541,-28387.555,137220.02,-620610.21,3259901.2,5.2747875,''), Stat(10000,0,6.5228074,1196.7437,3042.2472,9661.6121,36184.704,0,''), Stat(10000,9.0291653,64.856111,61944.578,718638.37,9780649,1.6468979e+08,20.695978,'')], [Stat(10000,0,17.02283,-29393.424,143653.25,-666293.14,3548845.3,5.382996,''), Stat(10000,0,6.5238565,1157.6129,2975.5242,9564.0504,36261.142,0,''), Stat(10000,9.0291653,64.856111,61944.578,718638.37,9780649,1.6468979e+08,20.695978,'')]]]],['E_cov_tripl', [Stat(10000,0.44759625,62.569861,65801.137,834158.06,12343953,2.2930101e+08,19.902688,'')]],['V_L_cov_MC', [[0.43397942, 0.31904278, 0.56096565]]],['bl', [[38.865298, 31.485629, 33.677743, 29.64336, 5.4262678]]],['cov_bl_true', [[2.8116033, 0, 25.85499]]]}],unassigned):
