# Supplementary material for: Fast and accurate estimation of the covariance between pairwise maximum likelihood distances
Source: PeerJ. 2014 Sep 25;2:e583. doi: 10.7717/peerj.583 (PMC4179615; doi:10.7717/peerj.583)
Supplement: Supplemental Information 2 — (1) A file Readme.txt describing the simulation environment and the format of the results; (2) the Darwin code for the simulation; (3) the raw results of the simulation. [file peerj-02-583-s002.zip › Simulation/res_gap/r184392335_500.drw]

r := table([{['E_L_cov_A', [[Stat(10000,0.99907066,15.177396,20357.411,73522.71,293413.01,1408257.8,4.7441442,''), Stat(10000,-3.1727067,3.2655037,6202.2879,11440.396,16673.856,37074.531,-0.52530394,''), Stat(10000,1.5715369,11.857911,3745.781,14331.635,19317.356,72896.939,4.9232995,'')]]],['E_L_cov_MC', [[7.154717, 0.008096316, 5.9345715]]],['E_L_cov_bl', [[[Stat(10000,2.8892963,14.006265,12993.187,31593.806,85560.68,283647.72,5.5476691,''), Stat(10000,0,0,0,0,0,0,0,''), Stat(10000,2.7139117,12.766265,11772.977,23607.869,54247.174,150406.64,4.5877221,'')], [Stat(10000,2.917134,14.017505,13085.929,31847.049,86505.101,287163.98,5.5476691,''), Stat(10000,0,0,0,0,0,0,0,''), Stat(10000,2.7139117,12.766265,11772.977,23607.869,54247.174,150406.64,4.5877221,'')]]]],['E_cov_tripl', [Stat(10000,0.24599527,16.651439,15722.315,39828.896,118388.98,431118.91,4.5528399,'')]],['V_L_cov_MC', [[0.15783946, 0.04220193, 0.058268165]]],['bl', [[23.323466, 22.934173, 41.316031, 40.665633, 27.263733]]],['cov_bl_true', [[6.6580498, 0, 5.5314114]]]}],unassigned):
