# Supplementary material for: Fast and accurate estimation of the covariance between pairwise maximum likelihood distances
Source: PeerJ. 2014 Sep 25;2:e583. doi: 10.7717/peerj.583 (PMC4179615; doi:10.7717/peerj.583)
Supplement: Supplemental Information 2 — (1) A file Readme.txt describing the simulation environment and the format of the results; (2) the Darwin code for the simulation; (3) the raw results of the simulation. [file peerj-02-583-s002.zip › Simulation/res_gap/r184392335_800.drw]

r := table([{['E_L_cov_A', [[Stat(10000,-0.11664178,6.5945342,3331.6414,8905.9624,8789.7588,24791.257,2.54707,''), Stat(10000,-2.1033454,2.5393999,10203.153,13652.79,20478.435,33994.776,-0.92289343,''), Stat(10000,2.4939812,8.361553,489.76111,5257.3494,1615.6322,8830.1468,4.7749999,'')]]],['E_L_cov_MC', [[3.2358485, -0.22750554, 5.2871403]]],['E_L_cov_bl', [[[Stat(10000,0,4.8314997,-4836.9099,4950.0901,-4624.1829,5852.1726,3.3096837,''), Stat(10000,0,0,0,0,0,0,0,''), Stat(10000,3.1998419,7.9693354,3486.7769,5254.3597,5388.6609,9478.3929,4.9942812,'')], [Stat(10000,0,4.8363191,-4847.1206,4962.288,-4642.4228,5878.0464,3.3148968,''), Stat(10000,0,0,0,0,0,0,0,''), Stat(10000,3.1998419,7.9693354,3486.7769,5254.3597,5388.6609,9478.3929,4.9942812,'')]]]],['E_cov_tripl', [Stat(10000,3.1921604,9.1237863,4040.5148,7289.5405,8935.8159,18998.279,5.3277198,'')]],['V_L_cov_MC', [[0.070787635, 0.028050756, 0.033137113]]],['bl', [[32.435113, 28.075786, 42.011231, 49.085138, 19.203557]]],['cov_bl_true', [[2.7603139, 0, 5.1439819]]]}],unassigned):
