# Supplementary material for: Fast and accurate estimation of the covariance between pairwise maximum likelihood distances
Source: PeerJ. 2014 Sep 25;2:e583. doi: 10.7717/peerj.583 (PMC4179615; doi:10.7717/peerj.583)
Supplement: Supplemental Information 2 — (1) A file Readme.txt describing the simulation environment and the format of the results; (2) the Darwin code for the simulation; (3) the raw results of the simulation. [file peerj-02-583-s002.zip › Simulation/res_gap/r189634931_200.drw]

r := table([{['E_L_cov_A', [[Stat(10000,-24.098503,114.8091,11256.07,1822057.5,15700821,1.26388e+09,18.857762,''), Stat(10000,-27.383127,28.833413,68654.618,976767.07,13881673,2.5485244e+08,-6.0587881,''), Stat(10000,-6.0365572,155.3923,-9002.1492,2104194,13442076,1.8762153e+09,38.923746,'')]]],['E_L_cov_MC', [[20.661919, -2.2397073, 41.299538]]],['E_L_cov_bl', [[[Stat(10000,0,59.796257,-60312.405,1047028.8,-13513717,3.1736504e+08,25.559472,''), Stat(10000,0,6.5600525,13.419169,66.567254,363.07817,2129.2844,0,''), Stat(10000,7.8834055,153.15064,-118567.61,2969221.2,-56978456,1.9886017e+09,54.515876,'')], [Stat(10000,0,59.877502,-60682.249,1085425.3,-14446559,3.4783265e+08,25.671352,''), Stat(10000,0,6.584986,13.3865,66.503698,364.31487,2148.5604,0,''), Stat(10000,7.8834055,153.15064,-118567.61,2969221.2,-56978456,1.9886017e+09,54.515876,'')]]]],['E_cov_tripl', [Stat(10000,-10.388098,184.03061,-167656.13,5069070.8,-1.3487353e+08,5.4356376e+09,62.596964,'')]],['V_L_cov_MC', [[4.4372456, 1.3730323, 4.272051]]],['bl', [[53.962964, 85.383987, 40.213786, 31.289278, 30.749295]]],['cov_bl_true', [[19.264566, 0, 40.127018]]]}],unassigned):
