# Supplementary material for: Fast and accurate estimation of the covariance between pairwise maximum likelihood distances
Source: PeerJ. 2014 Sep 25;2:e583. doi: 10.7717/peerj.583 (PMC4179615; doi:10.7717/peerj.583)
Supplement: Supplemental Information 2 — (1) A file Readme.txt describing the simulation environment and the format of the results; (2) the Darwin code for the simulation; (3) the raw results of the simulation. [file peerj-02-583-s002.zip › Simulation/res_gap/r189634931_500.drw]

r := table([{['E_L_cov_A', [[Stat(10000,-3.0361572,3.5388958,-7759.1422,13757.46,-22355.595,48789.126,1.0011011,''), Stat(10000,-3.3280781,3.6806736,-5510.3695,10382.104,-13636.362,30072.443,0.62129401,''), Stat(10000,5.2231019,24.06496,23923.917,81680.095,329326.47,1580900.4,8.2632997,'')]]],['E_L_cov_MC', [[-0.30500116, -0.067896369, 11.1154]]],['E_L_cov_bl', [[[Stat(10000,0,1.8358444,-3555.0613,2130.5376,-1019.8324,641.02079,0.56252858,''), Stat(10000,0,1.7009302,1188.6456,655.82636,443.1403,349.90538,0,''), Stat(10000,6.7297772,18.569985,23642.583,75984.601,284839.97,1219629.9,8.8249834,'')], [Stat(10000,0,1.8532028,-3603.503,2171.0646,-1047.14,660.41371,0.56457798,''), Stat(10000,0,1.7017692,1120.4049,626.91539,428.65126,342.0506,0,''), Stat(10000,6.7297772,18.569985,23642.583,75984.601,284839.97,1219629.9,8.8249834,'')]]]],['E_cov_tripl', [Stat(10000,6.6328985,19.798216,26678.254,94820.596,394298.23,1881516.8,8.7572874,'')]],['V_L_cov_MC', [[0.041312121, 0.037969706, 0.069544929]]],['bl', [[40.516169, 27.427512, 26.415324, 27.396001, 0.71892843]]],['cov_bl_true', [[0.14369866, 0, 10.913468]]]}],unassigned):
