# Supplementary material for: Fast and accurate estimation of the covariance between pairwise maximum likelihood distances
Source: PeerJ. 2014 Sep 25;2:e583. doi: 10.7717/peerj.583 (PMC4179615; doi:10.7717/peerj.583)
Supplement: Supplemental Information 2 — (1) A file Readme.txt describing the simulation environment and the format of the results; (2) the Darwin code for the simulation; (3) the raw results of the simulation. [file peerj-02-583-s002.zip › Simulation/res_gap/r189634931_800.drw]

r := table([{['E_L_cov_A', [[Stat(10000,3.5502244,12.422721,8277.0873,16818.556,33232.392,86660.166,6.6400166,''), Stat(10000,-0.5259918,0.58379358,-2004.4144,597.14288,-196.64274,73.861549,0.20330021,''), Stat(10000,4.8951845,13.310285,-4496.7895,13877.413,-13186.452,52857.288,9.1143475,'')]]],['E_L_cov_MC', [[7.7661898, 0.03823272, 9.0756627]]],['E_L_cov_bl', [[[Stat(10000,5.2150493,11.713859,7125.7404,12166.219,20602.96,45609.974,6.979929,''), Stat(10000,0,0,0,0,0,0,0,''), Stat(10000,5.8854015,13.741685,-12471.667,24893.641,-51566.425,125590.69,10.222735,'')], [Stat(10000,5.2154431,11.714512,7134.2843,12179.746,20638.509,45696.499,6.979929,''), Stat(10000,0,0,0,0,0,0,0,''), Stat(10000,5.8854015,13.741685,-12471.667,24893.641,-51566.425,125590.69,10.222735,'')]]]],['E_cov_tripl', [Stat(10000,6.0526037,14.964294,-12242.05,26769.434,-57598.625,153698.36,10.810128,'')]],['V_L_cov_MC', [[0.055785162, 0.0018589769, 0.060339155]]],['bl', [[48.871236, 35.236803, 3.8978916, 2.5799909, 43.558988]]],['cov_bl_true', [[7.4996628, 0, 8.7504397]]]}],unassigned):
