# Supplementary material for: Fast and accurate estimation of the covariance between pairwise maximum likelihood distances
Source: PeerJ. 2014 Sep 25;2:e583. doi: 10.7717/peerj.583 (PMC4179615; doi:10.7717/peerj.583)
Supplement: Supplemental Information 2 — (1) A file Readme.txt describing the simulation environment and the format of the results; (2) the Darwin code for the simulation; (3) the raw results of the simulation. [file peerj-02-583-s002.zip › Simulation/res_gap/r197323593_200.drw]

r := table([{['E_L_cov_A', [[Stat(10000,-55.879537,97.820784,-197368.18,6204441.1,-2.0663504e+08,8.30994e+09,31.655717,''), Stat(10000,-72.309264,49.800657,-321425.71,11644323,-4.5881503e+08,1.942956e+10,34.178076,''), Stat(10000,-5.5215772,136.74703,-110509.89,4101647,-79981500,4.0473091e+09,57.039691,'')]]],['E_L_cov_MC', [[9.207975, 1.5399006, 53.048411]]],['E_L_cov_bl', [[[Stat(10000,0,44.469311,24007.622,616924.41,6673833.5,1.3527562e+08,5.8885445,''), Stat(10000,0,22.285632,1890.7424,13762.743,130859.69,1541238.6,0,''), Stat(10000,16.160289,190.11199,-15388.409,2403047,14330303,2.2533085e+09,57.75065,'')], [Stat(10000,0,44.761839,22032.677,624121.7,6685250.1,1.3937084e+08,5.9995674,''), Stat(10000,0,22.867883,1839.7278,13412.303,128711.49,1544763.1,0,''), Stat(10000,16.160289,190.11199,-15388.409,2403047,14330303,2.2533085e+09,57.75065,'')]]]],['E_cov_tripl', [Stat(10000,3.5977704,252.667,-57213.968,3799648.8,-12027286,5.3904437e+09,67.851176,'')]],['V_L_cov_MC', [[7.6894384, 4.0697186, 5.2832159]]],['bl', [[65.554846, 64.439911, 71.614068, 65.310001, 16.754941]]],['cov_bl_true', [[9.458436, 0, 53.100264]]]}],unassigned):
