# Supplementary material for: Fast and accurate estimation of the covariance between pairwise maximum likelihood distances
Source: PeerJ. 2014 Sep 25;2:e583. doi: 10.7717/peerj.583 (PMC4179615; doi:10.7717/peerj.583)
Supplement: Supplemental Information 2 — (1) A file Readme.txt describing the simulation environment and the format of the results; (2) the Darwin code for the simulation; (3) the raw results of the simulation. [file peerj-02-583-s002.zip › Simulation/res_gap/r197323593_500.drw]

r := table([{['E_L_cov_A', [[Stat(10000,-3.0767606,7.2371053,663.45717,16659.666,4515.4529,84489.989,1.5085261,''), Stat(10000,-4.0316447,4.2864567,-673.91135,11900.271,-2924.2566,43677.154,0.1852648,''), Stat(10000,6.4283672,26.880031,-11973.961,53085.619,-120704.89,777530.97,13.496941,'')]]],['E_L_cov_MC', [[1.7957626, -0.31239425, 13.039034]]],['E_L_cov_bl', [[[Stat(10000,0,4.3685256,-5512.2791,8870.9588,-11946.532,22212.415,1.8841573,''), Stat(10000,0,1.2534204,24.679886,13.656289,9.8366287,8.7170938,0,''), Stat(10000,7.9446311,21.313602,-7898.2173,37204.979,-57188.704,373189.06,13.891353,'')], [Stat(10000,0,4.4604987,-5491.2626,8883.8779,-11959.229,22311.395,1.8864795,''), Stat(10000,0,1.2580123,21.886042,11.932797,8.3169608,7.1423135,0,''), Stat(10000,7.9446311,21.313602,-7898.2173,37204.979,-57188.704,373189.06,13.891353,'')]]]],['E_cov_tripl', [Stat(10000,7.7630393,23.648083,-12108.593,52699.074,-125621.2,706741.57,14.740984,'')]],['V_L_cov_MC', [[0.08353659, 0.06138443, 0.12327523]]],['bl', [[45.297315, 39.792882, 30.336538, 27.957304, 6.6918235]]],['cov_bl_true', [[1.4004146, 0, 12.639336]]]}],unassigned):
