# Supplementary material for: Fast and accurate estimation of the covariance between pairwise maximum likelihood distances
Source: PeerJ. 2014 Sep 25;2:e583. doi: 10.7717/peerj.583 (PMC4179615; doi:10.7717/peerj.583)
Supplement: Supplemental Information 2 — (1) A file Readme.txt describing the simulation environment and the format of the results; (2) the Darwin code for the simulation; (3) the raw results of the simulation. [file peerj-02-583-s002.zip › Simulation/res_gap/r197323593_800.drw]

r := table([{['E_L_cov_A', [[Stat(10000,-1.2377075,2.9258476,1252.0282,2588.3103,1035.1903,2043.9276,0.7000009,''), Stat(10000,-1.5257236,1.7057198,-645.37228,1795.5039,-302.89167,966.8316,0.10560096,''), Stat(10000,2.2280952,7.1649994,320.67857,2932.8899,677.39483,2812.1423,3.9609455,'')]]],['E_L_cov_MC', [[0.50923948, -0.056682068, 4.171547]]],['E_L_cov_bl', [[[Stat(10000,0,1.9258741,-272.91503,885.07468,-180.06574,305.11087,0.792789,''), Stat(10000,0,0.36718713,0.75263839,0.22643321,0.073837698,0.02494741,0,''), Stat(10000,2.6652205,6.2870685,3249.5608,3386.1292,2873.5036,3594.8432,3.9048897,'')], [Stat(10000,0,1.9261016,-263.24337,887.38249,-179.112,306.54825,0.79353237,''), Stat(10000,0,0.36775035,0.65614558,0.21841213,0.073721029,0.025207495,0,''), Stat(10000,2.6652205,6.2870685,3249.5608,3386.1292,2873.5036,3594.8432,3.9048897,'')]]]],['E_cov_tripl', [Stat(10000,2.5504786,6.5611925,3153.9698,3777.4561,3288.6131,4579.7739,3.9345437,'')]],['V_L_cov_MC', [[0.0190659, 0.013899777, 0.015978407]]],['bl', [[26.931861, 31.614599, 27.465975, 33.615186, 5.8989507]]],['cov_bl_true', [[0.76689787, 0, 4.1005141]]]}],unassigned):
