# Supplementary material for: Fast and accurate estimation of the covariance between pairwise maximum likelihood distances
Source: PeerJ. 2014 Sep 25;2:e583. doi: 10.7717/peerj.583 (PMC4179615; doi:10.7717/peerj.583)
Supplement: Supplemental Information 2 — (1) A file Readme.txt describing the simulation environment and the format of the results; (2) the Darwin code for the simulation; (3) the raw results of the simulation. [file peerj-02-583-s002.zip › Simulation/res_gap/r198812596_200.drw]

r := table([{['E_L_cov_A', [[Stat(10000,-12.23184,15.955175,-28417.704,170868.4,-972733.85,7400273.7,5.5934421,''), Stat(10000,-11.387772,9.4571134,9227.699,73310.666,187072.69,1650915,-0.80054741,''), Stat(10000,6.3841805,47.821775,-68481.308,650594.4,-6463672,74044445,24.95466,'')]]],['E_L_cov_MC', [[3.4122652, -0.22974502, 18.593237]]],['E_L_cov_bl', [[[Stat(10000,0,10.788856,-7591.8223,40521.652,-59776.979,353397.17,3.0484405,''), Stat(10000,0,12.514896,499.49938,1000.9904,3767.4073,29115.243,0,''), Stat(10000,7.8922153,43.844418,-62943.85,548485.64,-5035359.5,52497211,25.100926,'')], [Stat(10000,0,10.8422,-7699.9915,41256.305,-61149.629,361972.91,3.0489448,''), Stat(10000,0,12.547995,479.78422,969.20921,3729.8196,29309.84,0,''), Stat(10000,7.8922153,43.844418,-62943.85,548485.64,-5035359.5,52497211,25.100926,'')]]]],['E_cov_tripl', [Stat(10000,6.4922417,59.765923,-65545,604149,-5743931.7,65456283,24.898427,'')]],['V_L_cov_MC', [[0.16704643, 0.12654292, 0.21278426]]],['bl', [[29.318371, 22.443795, 20.316191, 24.971686, 4.9647134]]],['cov_bl_true', [[2.5633757, 0, 18.174382]]]}],unassigned):
