# Supplementary material for: Fast and accurate estimation of the covariance between pairwise maximum likelihood distances
Source: PeerJ. 2014 Sep 25;2:e583. doi: 10.7717/peerj.583 (PMC4179615; doi:10.7717/peerj.583)
Supplement: Supplemental Information 2 — (1) A file Readme.txt describing the simulation environment and the format of the results; (2) the Darwin code for the simulation; (3) the raw results of the simulation. [file peerj-02-583-s002.zip › Simulation/res_gap/r198812596_500.drw]

r := table([{['E_L_cov_A', [[Stat(10000,-2.9431755,12.637841,3005.8701,41066.474,48174.269,544970.9,3.8809357,''), Stat(10000,-5.5919553,5.8432887,-19194.403,55352.624,-176317.17,641875.84,2.1406269,''), Stat(10000,3.2173141,18.758802,-4516.316,32181.148,-25363.176,310686.03,9.3376668,'')]]],['E_L_cov_MC', [[4.0705982, -0.73671609, 9.7232374]]],['E_L_cov_bl', [[[Stat(10000,0,8.7897694,6438.0472,16682.664,27069.841,96427.383,3.3336645,''), Stat(10000,0,0,0,0,0,0,0,''), Stat(10000,5.0809611,19.867002,-1114.6378,24759.8,10841.391,225728.96,10.059691,'')], [Stat(10000,0,8.7912997,6534.0698,16957.647,27464.164,99214.43,3.334834,''), Stat(10000,0,0,0,0,0,0,0,''), Stat(10000,5.0809611,19.867002,-1114.6378,24759.8,10841.391,225728.96,10.059691,'')]]]],['E_cov_tripl', [Stat(10000,4.8677616,23.254673,-5720.6451,40927.325,-25426.077,561563.6,11.425147,'')]],['V_L_cov_MC', [[0.22763352, 0.10760361, 0.13041003]]],['bl', [[36.523029, 29.467215, 55.715251, 50.055526, 17.095258]]],['cov_bl_true', [[3.8700794, 0, 9.5520538]]]}],unassigned):
