# Supplementary material for: Fast and accurate estimation of the covariance between pairwise maximum likelihood distances
Source: PeerJ. 2014 Sep 25;2:e583. doi: 10.7717/peerj.583 (PMC4179615; doi:10.7717/peerj.583)
Supplement: Supplemental Information 2 — (1) A file Readme.txt describing the simulation environment and the format of the results; (2) the Darwin code for the simulation; (3) the raw results of the simulation. [file peerj-02-583-s002.zip › Simulation/res_gap/r198812596_800.drw]

r := table([{['E_L_cov_A', [[Stat(10000,-6.6637513,11.233683,5954.0263,43249.789,81974.791,611790.4,1.0471253,''), Stat(10000,-6.4139656,7.6677188,23882.381,88871.88,365555.21,1740508.1,-1.6315822,''), Stat(10000,5.329833,31.340028,24231.925,139874.6,810789.35,6135812.8,12.175495,'')]]],['E_L_cov_MC', [[1.8758828, 1.3914323, 22.805037]]],['E_L_cov_bl', [[[Stat(10000,0,5.4533313,-7310.5301,12072.471,-13755.577,23702.638,1.4511475,''), Stat(10000,0,3.1662712,676.4428,674.38437,859.07372,1327.8663,0,''), Stat(10000,9.5266248,39.350987,23966.582,135787.8,809550.62,6355019.3,17.490243,'')], [Stat(10000,0,5.4608771,-7527.1779,12433.48,-14570.247,25001.889,1.4719331,''), Stat(10000,0,3.1694682,652.24422,655.29454,840.06561,1307.6285,0,''), Stat(10000,9.5266248,39.350987,23966.582,135787.8,809550.62,6355019.3,17.490243,'')]]]],['E_cov_tripl', [Stat(10000,11.251816,44.855091,25289.056,176614.14,1212625.4,11474210,21.016874,'')]],['V_L_cov_MC', [[0.65703731, 0.50704907, 0.66309521]]],['bl', [[82.97341, 73.5343, 68.45425, 80.119323, 6.568283]]],['cov_bl_true', [[0.85829116, 0, 19.11532]]]}],unassigned):
