# Supplementary material for: Fast and accurate estimation of the covariance between pairwise maximum likelihood distances
Source: PeerJ. 2014 Sep 25;2:e583. doi: 10.7717/peerj.583 (PMC4179615; doi:10.7717/peerj.583)
Supplement: Supplemental Information 2 — (1) A file Readme.txt describing the simulation environment and the format of the results; (2) the Darwin code for the simulation; (3) the raw results of the simulation. [file peerj-02-583-s002.zip › Simulation/res_gap/r203484810_200.drw]

r := table([{['E_L_cov_A', [[Stat(10000,-60.263418,106.2931,356029.07,15831283,7.9579356e+08,4.452868e+10,-29.606121,''), Stat(10000,-75.290758,82.50236,88466.871,3714328.2,90267305,4.6265238e+09,-4.3249193,''), Stat(10000,-4.6262641,208.01141,-219014.61,10802111,-3.8990384e+08,2.4947272e+10,83.898532,'')]]],['E_L_cov_MC', [[-1.6203942, 4.4916778, 76.434127]]],['E_L_cov_bl', [[[Stat(10000,0,32.009681,-102016.76,1270013.8,-15743702,2.0402037e+08,13.147441,''), Stat(10000,0,29.921593,-110382.89,1382963,-17457547,2.2603144e+08,13.147441,''), Stat(10000,17.191313,253.8382,-396022.31,20727599,-1.1244859e+09,6.824606e+10,119.49788,'')], [Stat(10000,0,34.174354,-102483.45,1281554.2,-15901614,2.0676798e+08,13.158285,''), Stat(10000,0,30.205194,-110782.42,1392885.4,-17608195,2.2850416e+08,13.158285,''), Stat(10000,17.191313,253.8382,-396022.31,20727599,-1.1244859e+09,6.824606e+10,119.49788,'')]]]],['E_cov_tripl', [Stat(10000,16.003159,275.07209,-529059.26,35027765,-2.4471329e+09,1.8582154e+11,143.65572,'')]],['V_L_cov_MC', [[10.486318, 8.8074116, 10.956708]]],['bl', [[83.661409, 86.610104, 79.310545, 82.555302, 2.9572085]]],['cov_bl_true', [[1.5034981, 0, 77.490082]]]}],unassigned):
