# Supplementary material for: Fast and accurate estimation of the covariance between pairwise maximum likelihood distances
Source: PeerJ. 2014 Sep 25;2:e583. doi: 10.7717/peerj.583 (PMC4179615; doi:10.7717/peerj.583)
Supplement: Supplemental Information 2 — (1) A file Readme.txt describing the simulation environment and the format of the results; (2) the Darwin code for the simulation; (3) the raw results of the simulation. [file peerj-02-583-s002.zip › Simulation/res_gap/r203484810_500.drw]

r := table([{['E_L_cov_A', [[Stat(10000,-17.531417,24.804473,49473.185,483906.74,4937042.1,63099714,-0.09337256,''), Stat(10000,-15.788541,16.184772,-40806.465,298976.73,-2313269.9,21972032,5.2253869,''), Stat(10000,6.1912953,80.813636,26218.043,775796.98,8907951.7,2.4380939e+08,28.316811,'')]]],['E_L_cov_MC', [[8.4388195, 1.7655341, 54.064988]]],['E_L_cov_bl', [[[Stat(10000,0,17.214795,19391.193,112913.16,599121.75,4050809.4,1.3527263,''), Stat(10000,0,7.6123454,682.50783,1841.6194,6146.8378,24643.398,0,''), Stat(10000,18.780885,104.2104,29013.262,995309.24,15221513,4.9208035e+08,41.551357,'')], [Stat(10000,0,17.250402,19293.509,114086.57,612397.44,4186277.9,1.3526976,''), Stat(10000,0,7.7118352,664.65053,1788.4705,5947.449,23861.934,0,''), Stat(10000,18.780885,104.2104,29013.262,995309.24,15221513,4.9208035e+08,41.551357,'')]]]],['E_cov_tripl', [Stat(10000,23.47493,129.80457,49791.429,1653571.5,37024155,1.4397584e+09,49.995646,'')]],['V_L_cov_MC', [[3.2319797, 1.7054197, 5.7858581]]],['bl', [[100.39207, 98.463593, 62.576977, 57.477948, 16.267661]]],['cov_bl_true', [[3.6599447, 0, 42.128873]]]}],unassigned):
