# Supplementary material for: Fast and accurate estimation of the covariance between pairwise maximum likelihood distances
Source: PeerJ. 2014 Sep 25;2:e583. doi: 10.7717/peerj.583 (PMC4179615; doi:10.7717/peerj.583)
Supplement: Supplemental Information 2 — (1) A file Readme.txt describing the simulation environment and the format of the results; (2) the Darwin code for the simulation; (3) the raw results of the simulation. [file peerj-02-583-s002.zip › Simulation/res_gap/r203484810_800.drw]

r := table([{['E_L_cov_A', [[Stat(10000,2.6320573,8.867775,-3829.8577,9017.6333,-7892.3866,22212.656,5.839667,''), Stat(10000,-0.63888269,0.65460718,-1145.6462,428.27686,-119.27967,53.261932,0.1228659,''), Stat(10000,2.3527222,9.4015671,6812.3822,12125.008,19977.724,45260.27,4.8055036,'')]]],['E_L_cov_MC', [[5.6395245, 0.01732041, 5.4373572]]],['E_L_cov_bl', [[[Stat(10000,3.3071825,10.914532,-52.027064,5038.0511,1052.0094,8667.7589,5.6068715,''), Stat(10000,0,0,0,0,0,0,0,''), Stat(10000,3.1146449,8.8619096,7694.6069,10924.083,17169.301,32750.055,4.8645608,'')], [Stat(10000,3.3071825,10.916256,-45.03895,5039.6919,1063.6601,8677.2236,5.6071738,''), Stat(10000,0,0,0,0,0,0,0,''), Stat(10000,3.1146449,8.8619096,7694.6069,10924.083,17169.301,32750.055,4.8645608,'')]]]],['E_cov_tripl', [Stat(10000,3.0865201,10.374197,9768.7243,16638.426,31937.205,73432.63,5.0933298,'')]],['V_L_cov_MC', [[0.05026191, 0.0024721378, 0.048496898]]],['bl', [[33.946498, 65.667501, 4.3517179, 2.7326814, 33.964356]]],['cov_bl_true', [[5.447788, 0, 5.4442048]]]}],unassigned):
