# Supplementary material for: Fast and accurate estimation of the covariance between pairwise maximum likelihood distances
Source: PeerJ. 2014 Sep 25;2:e583. doi: 10.7717/peerj.583 (PMC4179615; doi:10.7717/peerj.583)
Supplement: Supplemental Information 2 — (1) A file Readme.txt describing the simulation environment and the format of the results; (2) the Darwin code for the simulation; (3) the raw results of the simulation. [file peerj-02-583-s002.zip › Simulation/res_gap/r204602972_200.drw]

r := table([{['E_L_cov_A', [[Stat(10000,-7.9660141,14.176922,-38865.197,234024.21,-1525395.3,11481925,6.5155027,''), Stat(10000,-9.9796526,10.412009,-2807.7959,62840.155,-45112.536,1227400.3,0.35608278,''), Stat(10000,4.0537948,65.14837,-80775.284,823710.83,-8901185.7,1.1112566e+08,25.058391,'')]]],['E_L_cov_MC', [[3.1528948, 0.32691973, 17.826874]]],['E_L_cov_bl', [[[Stat(10000,0,11.778153,-10293.784,43472.026,-88915.372,413241.24,3.2498929,''), Stat(10000,0,6.1928835,481.98549,936.47443,2435.1105,8178.4681,0,''), Stat(10000,5.7597529,39.662245,-30163.894,231733.27,-1261553,12362766,20.609816,'')], [Stat(10000,0,11.809868,-10496.053,44483.686,-92124.102,426563.77,3.2561604,''), Stat(10000,0,6.1996362,453.16961,881.98867,2317.7889,7911.5016,0,''), Stat(10000,5.7597529,39.662245,-30163.894,231733.27,-1261553,12362766,20.609816,'')]]]],['E_cov_tripl', [Stat(10000,3.7299093,42.555172,-34829.581,284389.22,-1744917.8,18525310,20.502155,'')]],['V_L_cov_MC', [[0.15492937, 0.12453494, 0.20934436]]],['bl', [[27.755812, 22.292044, 25.039563, 20.17713, 4.7815611]]],['cov_bl_true', [[2.4653482, 0, 17.007539]]]}],unassigned):
