# Supplementary material for: Fast and accurate estimation of the covariance between pairwise maximum likelihood distances
Source: PeerJ. 2014 Sep 25;2:e583. doi: 10.7717/peerj.583 (PMC4179615; doi:10.7717/peerj.583)
Supplement: Supplemental Information 2 — (1) A file Readme.txt describing the simulation environment and the format of the results; (2) the Darwin code for the simulation; (3) the raw results of the simulation. [file peerj-02-583-s002.zip › Simulation/res_gap/r204602972_500.drw]

r := table([{['E_L_cov_A', [[Stat(10000,-14.516867,13.858239,23480.124,160649.73,875634.81,7256875.4,-1.1715083,''), Stat(10000,-10.880263,15.33929,17700.578,131905.74,598152.31,5215024.3,-0.82668827,''), Stat(10000,6.1231925,44.350251,-37614.664,373247.82,-2726295.9,33264662,25.581606,'')]]],['E_L_cov_MC', [[-1.2762904, 0.087757896, 29.974689]]],['E_L_cov_bl', [[[Stat(10000,0,6.1173225,5462.8079,10708.946,25895.083,74015.585,0,''), Stat(10000,0,6.6642226,4372.458,8182.9778,19033.728,52639.006,0,''), Stat(10000,12.144885,62.574473,-13704.29,224273.46,-334589.79,16097540,28.669653,'')], [Stat(10000,0,6.1619177,5403.2864,10658.25,25842.982,73781.175,0,''), Stat(10000,0,6.81688,4299.7403,8127.9885,19095.167,53478.474,0,''), Stat(10000,12.144885,62.574473,-13704.29,224273.46,-334589.79,16097540,28.669653,'')]]]],['E_cov_tripl', [Stat(10000,11.02527,73.404178,-18581.975,321636.67,-729681.81,32787375,32.792749,'')]],['V_L_cov_MC', [[0.87070392, 0.80896038, 1.09692]]],['bl', [[75.306506, 72.749421, 62.27195, 68.962137, 0.78508237]]],['cov_bl_true', [[0.15700199, 0, 26.224503]]]}],unassigned):
