# Supplementary material for: Fast and accurate estimation of the covariance between pairwise maximum likelihood distances
Source: PeerJ. 2014 Sep 25;2:e583. doi: 10.7717/peerj.583 (PMC4179615; doi:10.7717/peerj.583)
Supplement: Supplemental Information 2 — (1) A file Readme.txt describing the simulation environment and the format of the results; (2) the Darwin code for the simulation; (3) the raw results of the simulation. [file peerj-02-583-s002.zip › Simulation/res_gap/r204602972_800.drw]

r := table([{['E_L_cov_A', [[Stat(10000,-3.7973998,8.7776598,11584.564,33433.543,86657.327,311843.31,0.16497681,''), Stat(10000,-4.2951969,4.9882083,13588.509,34312.978,89916.404,285571.57,-0.95209338,''), Stat(10000,4.6630771,19.859945,24902.078,99589.967,452375.91,2393212,9.5270831,'')]]],['E_L_cov_MC', [[0.54505834, 0.084293009, 14.366163]]],['E_L_cov_bl', [[[Stat(10000,0,3.6086632,-433.65065,4411.5145,588.51716,4118.8398,0.78058475,''), Stat(10000,0,1.4877108,213.15293,148.60034,125.20107,119.28851,0,''), Stat(10000,7.6866265,24.180037,22584.85,82681.332,352064.36,1768599.8,12.203505,'')], [Stat(10000,0,3.6414939,-429.75377,4444.2899,614.87255,4194.3273,0.78135534,''), Stat(10000,0,1.4991019,205.06403,144.62293,123.54009,119.34947,0,''), Stat(10000,7.6866265,24.180037,22584.85,82681.332,352064.36,1768599.8,12.203505,'')]]]],['E_cov_tripl', [Stat(10000,8.0512665,27.668854,28414.089,124076.79,636614.14,3835885.6,13.493047,'')]],['V_L_cov_MC', [[0.22991515, 0.17661708, 0.2536999]]],['bl', [[67.682072, 60.436105, 57.374578, 60.828285, 6.679185]]],['cov_bl_true', [[0.87352182, 0, 13.922964]]]}],unassigned):
