# Supplementary material for: Fast and accurate estimation of the covariance between pairwise maximum likelihood distances
Source: PeerJ. 2014 Sep 25;2:e583. doi: 10.7717/peerj.583 (PMC4179615; doi:10.7717/peerj.583)
Supplement: Supplemental Information 2 — (1) A file Readme.txt describing the simulation environment and the format of the results; (2) the Darwin code for the simulation; (3) the raw results of the simulation. [file peerj-02-583-s002.zip › Simulation/res_gap/r204871838_200.drw]

r := table([{['E_L_cov_A', [[Stat(10000,-55.127653,55.113183,-85316.184,1841774.8,-34005926,9.4596411e+08,12.594691,''), Stat(10000,-41.28242,48.864192,-80560.772,1577283.7,-27413183,6.8928765e+08,9.5230378,''), Stat(10000,-3.5595085,106.7033,-123732.38,3339218.5,-70865807,2.4262e+09,48.067604,'')]]],['E_L_cov_MC', [[1.0122455, -1.916382, 43.330157]]],['E_L_cov_bl', [[[Stat(10000,0,25.155875,-8739.126,140198.39,369874.76,6879902.4,3.3859322,''), Stat(10000,0,17.83783,-24935.096,108209.42,-221922.15,1743239.9,3.3859322,''), Stat(10000,7.7669435,120.92984,-93837.476,2241246.9,-35185873,1.1318983e+09,50.233032,'')], [Stat(10000,0,25.869274,-9113.5768,142145.75,381402.74,7218638.2,3.4033241,''), Stat(10000,0,18.35562,-25293.521,109707.74,-228023.53,1791052.1,3.4033241,''), Stat(10000,7.7669435,120.92984,-93837.476,2241246.9,-35185873,1.1318983e+09,50.233032,'')]]]],['E_cov_tripl', [Stat(10000,-3.6014684,187.18543,-131565.87,4044997.7,-84280309,3.8507253e+09,59.065597,'')]],['V_L_cov_MC', [[2.9879946, 2.2974393, 3.4034836]]],['bl', [[52.705543, 99.549281, 45.472013, 44.417554, 4.4849286]]],['cov_bl_true', [[2.3071526, 0, 38.83029]]]}],unassigned):
