# Supplementary material for: Fast and accurate estimation of the covariance between pairwise maximum likelihood distances
Source: PeerJ. 2014 Sep 25;2:e583. doi: 10.7717/peerj.583 (PMC4179615; doi:10.7717/peerj.583)
Supplement: Supplemental Information 2 — (1) A file Readme.txt describing the simulation environment and the format of the results; (2) the Darwin code for the simulation; (3) the raw results of the simulation. [file peerj-02-583-s002.zip › Simulation/res_gap/r206481985_200.drw]

r := table([{['E_L_cov_A', [[Stat(10000,-31.836931,39.164215,9782.5639,705440.8,2638328.2,1.7298256e+08,2.8520311,''), Stat(10000,-34.059639,33.137566,-57051.303,892427.9,-11449686,2.2739456e+08,6.6506331,''), Stat(10000,4.0404148,98.191063,83814.653,2004861.6,46871199,1.4952507e+09,31.200606,'')]]],['E_L_cov_MC', [[3.2850243, -0.85089429, 42.247062]]],['E_L_cov_bl', [[[Stat(10000,0,19.54954,-20874.129,140000.48,-337208.89,3286801.3,4.4948562,''), Stat(10000,0,12.240251,5004.7131,22741.971,129562.23,873284.25,0,''), Stat(10000,17.313511,97.496678,189686.75,4606566.8,1.3224403e+08,4.3697039e+09,25.28694,'')], [Stat(10000,0,19.575754,-21347.69,143072.48,-353230.68,3413300,4.5389457,''), Stat(10000,0,12.253084,4900.4356,22530.49,129938.41,885845.01,0,''), Stat(10000,17.313511,97.496678,189686.75,4606566.8,1.3224403e+08,4.3697039e+09,25.28694,'')]]]],['E_cov_tripl', [Stat(10000,-0.81925108,121.63068,205866.16,5540167.3,1.7789103e+08,6.6592232e+09,24.887033,'')]],['V_L_cov_MC', [[1.6435837, 1.3250683, 1.8087351]]],['bl', [[55.796712, 46.280668, 51.790121, 48.845307, 5.1998577]]],['cov_bl_true', [[2.6896245, 0, 42.055496]]]}],unassigned):
