# Supplementary material for: Fast and accurate estimation of the covariance between pairwise maximum likelihood distances
Source: PeerJ. 2014 Sep 25;2:e583. doi: 10.7717/peerj.583 (PMC4179615; doi:10.7717/peerj.583)
Supplement: Supplemental Information 2 — (1) A file Readme.txt describing the simulation environment and the format of the results; (2) the Darwin code for the simulation; (3) the raw results of the simulation. [file peerj-02-583-s002.zip › Simulation/res_gap/r206481985_500.drw]

r := table([{['E_L_cov_A', [[Stat(10000,-13.992538,35.781115,54322.586,642401.83,7718703.1,1.2082421e+08,-1.0341695,''), Stat(10000,-17.96387,26.665117,40446.901,424321.1,4031377.5,54083181,-1.8366099,''), Stat(10000,3.2508942,99.795857,106577.15,2472763.6,64615503,2.1281573e+09,25.731831,'')]]],['E_L_cov_MC', [[2.5677931, -1.5370893, 56.558609]]],['E_L_cov_bl', [[[Stat(10000,0,14.66542,-8771.2321,76695.783,13744.746,1316307.5,2.9863677,''), Stat(10000,0,10.997776,2430.3891,8512.0076,38605.561,215566.29,0,''), Stat(10000,25.870482,149.24279,118687.83,3331379.2,1.0654065e+08,4.4422678e+09,49.111988,'')], [Stat(10000,0,16.180574,-9454.6507,78373.389,8952.4415,1371945.4,3.0084223,''), Stat(10000,0,11.033691,2347.4557,8291.4989,38296.18,220209.45,0,''), Stat(10000,25.870482,149.24279,118687.83,3331379.2,1.0654065e+08,4.4422678e+09,49.111988,'')]]]],['E_cov_tripl', [Stat(10000,34.619404,176.85313,164921.43,5692926.5,2.3432982e+08,1.2215806e+10,60.789978,'')]],['V_L_cov_MC', [[5.7163146, 4.0603831, 9.939726]]],['bl', [[121.33807, 77.804607, 100.02057, 78.409934, 11.88482]]],['cov_bl_true', [[2.5871282, 0, 59.566933]]]}],unassigned):
