# Supplementary material for: Fast and accurate estimation of the covariance between pairwise maximum likelihood distances
Source: PeerJ. 2014 Sep 25;2:e583. doi: 10.7717/peerj.583 (PMC4179615; doi:10.7717/peerj.583)
Supplement: Supplemental Information 2 — (1) A file Readme.txt describing the simulation environment and the format of the results; (2) the Darwin code for the simulation; (3) the raw results of the simulation. [file peerj-02-583-s002.zip › Simulation/res_gap/r206481985_800.drw]

r := table([{['E_L_cov_A', [[Stat(10000,-1.2484833,2.0125462,-3050.0182,2674.4201,-1860.5475,1950.3291,0.67720308,''), Stat(10000,-1.526399,1.5062845,-2813.2572,2269.5983,-1457.9977,1424.393,0.32043072,''), Stat(10000,3.2022969,7.7471233,-7304.8893,9025.3921,-11396.71,17273.655,5.8285142,'')]]],['E_L_cov_MC', [[0.14531963, 0.20194709, 5.4108358]]],['E_L_cov_bl', [[[Stat(10000,0,1.3459129,2812.8968,1328.3424,711.15839,420.61208,0,''), Stat(10000,0,0.50160063,73.004845,17.024467,4.7534751,1.5093407,0,''), Stat(10000,3.4859557,8.0773495,-7748.94,9111.0202,-11418.379,16472.391,6.1313107,'')], [Stat(10000,0,1.3488474,2817.1286,1334.2469,716.12379,424.54212,0,''), Stat(10000,0,0.5021553,64.660259,15.554233,4.4600858,1.4474758,0,''), Stat(10000,3.4859557,8.0773495,-7748.94,9111.0202,-11418.379,16472.391,6.1313107,'')]]]],['E_cov_tripl', [Stat(10000,3.4379783,8.1687048,-8564.5865,10957.008,-14987.952,23529.574,6.3388767,'')]],['V_L_cov_MC', [[0.014705543, 0.012082802, 0.018677082]]],['bl', [[32.764351, 25.051913, 28.497789, 27.596826, 2.5676591]]],['cov_bl_true', [[0.32538263, 0, 5.2088706]]]}],unassigned):
