# Supplementary material for: Fast and accurate estimation of the covariance between pairwise maximum likelihood distances
Source: PeerJ. 2014 Sep 25;2:e583. doi: 10.7717/peerj.583 (PMC4179615; doi:10.7717/peerj.583)
Supplement: Supplemental Information 2 — (1) A file Readme.txt describing the simulation environment and the format of the results; (2) the Darwin code for the simulation; (3) the raw results of the simulation. [file peerj-02-583-s002.zip › Simulation/res_gap/r215256859_200.drw]

r := table([{['E_L_cov_A', [[Stat(10000,-64.535281,105.79185,539232.42,33050015,2.2235318e+09,1.6231903e+11,-44.07514,''), Stat(10000,-67.196235,90.722659,355598.25,15798617,7.9037857e+08,4.3910023e+10,-30.427276,''), Stat(10000,-4.7505295,322.032,190232.18,11149457,6.5669494e+08,5.5457765e+10,49.537198,'')]]],['E_L_cov_MC', [[0.31818814, -12.038617, 79.779547]]],['E_L_cov_bl', [[[Stat(10000,0,47.769964,-87304.19,1140974.7,-13078137,1.8358485e+08,13.047112,''), Stat(10000,0,31.068539,13492.015,134338.12,1684462,25363040,0,''), Stat(10000,27.313319,256.9851,1515.3344,6223915.8,1.2750622e+08,1.6746565e+10,88.570511,'')], [Stat(10000,0,49.564837,42320.858,561020.66,9306899.6,1.8677897e+08,0,''), Stat(10000,0,31.531083,13293.694,133873.67,1704719.4,26143986,0,''), Stat(10000,27.313319,256.9851,1515.3344,6223915.8,1.2750622e+08,1.6746565e+10,88.570511,'')]]]],['E_cov_tripl', [Stat(10000,26.686069,301.63862,-17964.286,8668517.9,1.4589101e+08,2.9818235e+10,104.01149,'')]],['V_L_cov_MC', [[11.147547, 9.8391497, 12.621795]]],['bl', [[90.486564, 88.509101, 80.391405, 81.783446, 8.9896922]]],['cov_bl_true', [[4.7862037, 0, 88.173566]]]}],unassigned):
