# Supplementary material for: Fast and accurate estimation of the covariance between pairwise maximum likelihood distances
Source: PeerJ. 2014 Sep 25;2:e583. doi: 10.7717/peerj.583 (PMC4179615; doi:10.7717/peerj.583)
Supplement: Supplemental Information 2 — (1) A file Readme.txt describing the simulation environment and the format of the results; (2) the Darwin code for the simulation; (3) the raw results of the simulation. [file peerj-02-583-s002.zip › Simulation/res_gap/r215256859_500.drw]

r := table([{['E_L_cov_A', [[Stat(10000,-1.1030655,20.757767,21620.42,115036.97,582663.97,3920170.2,7.3382749,''), Stat(10000,-3.4911684,3.461252,-895.66691,8674.5805,-2704.2501,23581.594,0.18552128,''), Stat(10000,-0.0011512154,6.7177597,-694.32412,6978.7451,-402.02508,15157.564,3.0183511,'')]]],['E_L_cov_MC', [[9.3447764, 0.15411409, 3.2705337]]],['E_L_cov_bl', [[[Stat(10000,3.9035403,18.12887,17574.62,64396.513,254567.47,1257262.6,8.0816541,''), Stat(10000,0,0,0,0,0,0,0,''), Stat(10000,0.63617179,7.278053,6281.4632,9602.2581,14308.571,28740.548,2.8449033,'')], [Stat(10000,3.9173362,18.130351,17696.132,64896.136,257486.67,1274502.1,8.0827169,''), Stat(10000,0,0,0,0,0,0,0,''), Stat(10000,0.63617179,7.278053,6281.4632,9602.2581,14308.571,28740.548,2.8449033,'')]]]],['E_cov_tripl', [Stat(10000,-0.073057601,11.960311,12764.041,28397.871,73257.648,236781.77,3.1496986,'')]],['V_L_cov_MC', [[0.36108806, 0.054958646, 0.039119494]]],['bl', [[14.874595, 15.349831, 50.553247, 74.972422, 36.392886]]],['cov_bl_true', [[9.5088699, 0, 3.3117057]]]}],unassigned):
