# Supplementary material for: Fast and accurate estimation of the covariance between pairwise maximum likelihood distances
Source: PeerJ. 2014 Sep 25;2:e583. doi: 10.7717/peerj.583 (PMC4179615; doi:10.7717/peerj.583)
Supplement: Supplemental Information 2 — (1) A file Readme.txt describing the simulation environment and the format of the results; (2) the Darwin code for the simulation; (3) the raw results of the simulation. [file peerj-02-583-s002.zip › Simulation/res_gap/r215256859_800.drw]

r := table([{['E_L_cov_A', [[Stat(10000,-1.4689533,13.737649,-9442.578,41526.843,-90786.668,473852.48,5.5384434,''), Stat(10000,-3.7617975,5.0490819,-20039.463,51939.913,-150932.91,485130.02,2.3150631,''), Stat(10000,2.6171231,14.590714,-5234.065,22515.466,-25097.034,143052.53,7.8559753,'')]]],['E_L_cov_MC', [[4.6742509, 0.1502928, 9.0428544]]],['E_L_cov_bl', [[[Stat(10000,0,9.2655399,661.53249,9135.0567,3757.6151,29010.235,4.5097993,''), Stat(10000,0,0,0,0,0,0,0,''), Stat(10000,5.1122981,15.512639,-24368.609,75273.801,-253249.77,928770.26,11.598794,'')], [Stat(10000,0,9.3320293,752.47121,9318.9236,3498.5896,32414.962,4.513587,''), Stat(10000,0,0,0,0,0,0,0,''), Stat(10000,5.1122981,15.512639,-24368.609,75273.801,-253249.77,928770.26,11.598794,'')]]]],['E_cov_tripl', [Stat(10000,5.3093719,19.181798,-32925.989,133685.98,-589472.5,2813347.2,14.039788,'')]],['V_L_cov_MC', [[0.38082543, 0.13394166, 0.15741144]]],['bl', [[48.755961, 48.726955, 58.923184, 74.352341, 28.704057]]],['cov_bl_true', [[4.4281801, 0, 8.7223831]]]}],unassigned):
