# Supplementary material for: Fast and accurate estimation of the covariance between pairwise maximum likelihood distances
Source: PeerJ. 2014 Sep 25;2:e583. doi: 10.7717/peerj.583 (PMC4179615; doi:10.7717/peerj.583)
Supplement: Supplemental Information 2 — (1) A file Readme.txt describing the simulation environment and the format of the results; (2) the Darwin code for the simulation; (3) the raw results of the simulation. [file peerj-02-583-s002.zip › Simulation/res_gap/r217444854_200.drw]

r := table([{['E_L_cov_A', [[Stat(10000,-37.516672,54.656933,82463.667,1953327.9,39320727,1.1923348e+09,-1.2817156,''), Stat(10000,-36.742304,39.650721,80233.069,1552672.2,27489539,6.7537235e+08,-6.5591123,''), Stat(10000,2.3044148,191.3674,-270476.12,10025266,-3.88777e+08,1.7277123e+10,78.33154,'')]]],['E_L_cov_MC', [[4.1244153, 1.4314984, 60.382046]]],['E_L_cov_bl', [[[Stat(10000,0,40.943701,-6447.3026,248681.45,613216.79,17358150,5.1330764,''), Stat(10000,0,16.823506,3548.0156,20058.177,140016.74,1151926.1,0,''), Stat(10000,22.259343,181.81828,-388463.26,17342501,-8.2020554e+08,4.1259131e+10,99.018191,'')], [Stat(10000,0,41.004081,-6763.8566,252073.54,631359.07,17890017,5.1389455,''), Stat(10000,0,17.529118,3450.9955,19629.784,138510.81,1161730.8,0,''), Stat(10000,22.259343,181.81828,-388463.26,17342501,-8.2020554e+08,4.1259131e+10,99.018191,'')]]]],['E_cov_tripl', [Stat(10000,17.946485,209.28896,-446508.76,22920782,-1.2451303e+09,7.2043798e+10,108.75741,'')]],['V_L_cov_MC', [[3.4440633, 2.5526672, 4.7661052]]],['bl', [[68.863408, 64.554823, 50.878649, 53.247362, 9.6439719]]],['cov_bl_true', [[5.1600989, 0, 57.160881]]]}],unassigned):
