# Supplementary material for: Fast and accurate estimation of the covariance between pairwise maximum likelihood distances
Source: PeerJ. 2014 Sep 25;2:e583. doi: 10.7717/peerj.583 (PMC4179615; doi:10.7717/peerj.583)
Supplement: Supplemental Information 2 — (1) A file Readme.txt describing the simulation environment and the format of the results; (2) the Darwin code for the simulation; (3) the raw results of the simulation. [file peerj-02-583-s002.zip › Simulation/res_gap/r217444854_500.drw]

r := table([{['E_L_cov_A', [[Stat(10000,-0.67215157,8.9973507,-6688.3492,18244.8,-27883.337,89787.313,4.4280531,''), Stat(10000,-2.9886635,3.2402064,3938.7329,6698.1017,6696.9299,13286.248,-0.33847088,''), Stat(10000,4.2249232,18.349023,1815.6278,22518.193,23665.222,187152.49,9.3704161,'')]]],['E_L_cov_MC', [[4.2648673, 0.0072343684, 10.212577]]],['E_L_cov_bl', [[[Stat(10000,1.5220501,7.4488303,-348.4249,5779.1639,770.86658,10570.47,3.7928757,''), Stat(10000,0,0,0,0,0,0,0,''), Stat(10000,5.5601943,17.238615,10074.443,27908.431,72599.364,261055.75,9.015276,'')], [Stat(10000,1.5222931,7.4484906,-317.00054,5779.4801,830.43536,10602.319,3.7950375,''), Stat(10000,0,0,0,0,0,0,0,''), Stat(10000,5.5601943,17.238615,10074.443,27908.431,72599.364,261055.75,9.015276,'')]]]],['E_cov_tripl', [Stat(10000,5.2334479,17.113873,10049.197,31435.077,85548.991,336355.59,9.1834811,'')]],['V_L_cov_MC', [[0.065096939, 0.026058185, 0.073773529]]],['bl', [[37.066093, 30.078732, 21.228272, 20.247197, 16.279671]]],['cov_bl_true', [[3.6629766, 0, 9.7330516]]]}],unassigned):
