# Supplementary material for: Fast and accurate estimation of the covariance between pairwise maximum likelihood distances
Source: PeerJ. 2014 Sep 25;2:e583. doi: 10.7717/peerj.583 (PMC4179615; doi:10.7717/peerj.583)
Supplement: Supplemental Information 2 — (1) A file Readme.txt describing the simulation environment and the format of the results; (2) the Darwin code for the simulation; (3) the raw results of the simulation. [file peerj-02-583-s002.zip › Simulation/res_gap/r217444854_800.drw]

r := table([{['E_L_cov_A', [[Stat(10000,-5.3792217,16.708537,-14219.265,90006.775,-294660.86,2296800.2,4.8512468,''), Stat(10000,-7.2224393,10.111552,-19408.711,76498.175,-296889.09,1495055.3,2.8192378,''), Stat(10000,4.6591158,44.50857,70258.863,676531.12,7663447.2,99922325,11.202189,'')]]],['E_L_cov_MC', [[6.445144, 0.23085229, 35.085554]]],['E_L_cov_bl', [[[Stat(10000,0,10.562951,-7606.1422,31480.687,-66113.45,283649.39,3.4377971,''), Stat(10000,0,3.3644552,42.691196,58.139184,106.06539,241.73368,0,''), Stat(10000,14.879973,65.362187,82513.255,916247.66,12253644,1.9335047e+08,19.711924,'')], [Stat(10000,0,10.590915,-7743.3068,32736.549,-69398.313,300013.53,3.438673,''), Stat(10000,0,3.3534343,41.099238,57.761641,106.95621,244.65766,0,''), Stat(10000,14.879973,65.362187,82513.255,916247.66,12253644,1.9335047e+08,19.711924,'')]]]],['E_cov_tripl', [Stat(10000,19.654233,86.493586,115691.84,1704016.2,29916829,6.1662074e+08,23.73467,'')]],['V_L_cov_MC', [[1.9071495, 0.80123349, 2.519858]]],['bl', [[100.89226, 82.88783, 76.188316, 71.036, 19.056596]]],['cov_bl_true', [[2.7361823, 0, 26.560748]]]}],unassigned):
