# Supplementary material for: Fast and accurate estimation of the covariance between pairwise maximum likelihood distances
Source: PeerJ. 2014 Sep 25;2:e583. doi: 10.7717/peerj.583 (PMC4179615; doi:10.7717/peerj.583)
Supplement: Supplemental Information 2 — (1) A file Readme.txt describing the simulation environment and the format of the results; (2) the Darwin code for the simulation; (3) the raw results of the simulation. [file peerj-02-583-s002.zip › Simulation/res_gap/r219729200_200.drw]

r := table([{['E_L_cov_A', [[Stat(10000,-17.120367,26.349099,-12483.61,275134.68,-946640.95,23494656,2.0503312,''), Stat(10000,-19.891653,20.694028,-20040.389,294172.08,-1613796,27181910,2.4479855,''), Stat(10000,1.243656,50.820352,20576.917,434653.22,3600620.8,71817594,19.746955,'')]]],['E_L_cov_MC', [[-0.1524287, -0.59636042, 22.548486]]],['E_L_cov_bl', [[[Stat(10000,0,11.682759,9866.8281,33600.404,139832.11,683394.38,0,''), Stat(10000,0,10.969715,-6637.1308,23473.913,9850.4511,156570.19,1.4401522,''), Stat(10000,7.4317521,53.56164,24435.227,347671.08,3026051.6,47416608,20.635935,'')], [Stat(10000,0,11.701966,9726.7511,33465.006,140459.91,691266.32,0,''), Stat(10000,0,10.587751,-6881.579,23831.946,9120.515,158298.67,1.4515623,''), Stat(10000,7.4317521,53.56164,24435.227,347671.08,3026051.6,47416608,20.635935,'')]]]],['E_cov_tripl', [Stat(10000,-10.355236,56.907407,29447.157,455104.83,4584350,83076715,19.331127,'')]],['V_L_cov_MC', [[0.52504059, 0.5254479, 0.57851095]]],['bl', [[34.359498, 51.352979, 34.341326, 36.102552, 0.70461964]]],['cov_bl_true', [[0.35205751, 0, 22.109174]]]}],unassigned):
