# Supplementary material for: Fast and accurate estimation of the covariance between pairwise maximum likelihood distances
Source: PeerJ. 2014 Sep 25;2:e583. doi: 10.7717/peerj.583 (PMC4179615; doi:10.7717/peerj.583)
Supplement: Supplemental Information 2 — (1) A file Readme.txt describing the simulation environment and the format of the results; (2) the Darwin code for the simulation; (3) the raw results of the simulation. [file peerj-02-583-s002.zip › Simulation/res_gap/r219729200_500.drw]

r := table([{['E_L_cov_A', [[Stat(10000,-2.8238042,3.9680548,-3190.8617,8037.4756,-6596.3236,19358.405,0.9358957,''), Stat(10000,-2.9435794,3.3551203,-8953.0867,13784.666,-22683.698,44526.921,0.95290562,''), Stat(10000,3.6891,12.801996,-2729.516,14724.482,-6275.9527,65141.057,7.9848607,'')]]],['E_L_cov_MC', [[0.53054628, 0.025392335, 7.8093699]]],['E_L_cov_bl', [[[Stat(10000,0,2.1858575,615.02822,1944.433,774.55452,994.07746,0.40550372,''), Stat(10000,0,1.3780811,-3814.8792,1562.9672,-619.20054,256.80321,0.40550372,''), Stat(10000,4.481044,13.674649,756.13585,11248.877,6287.9578,42025.967,8.0019721,'')], [Stat(10000,0,2.2116236,604.78118,1959.1953,777.8234,1005.6308,0.40699814,''), Stat(10000,0,1.3841184,-3851.1517,1584.0865,-630.65692,262.5392,0.40699814,''), Stat(10000,4.481044,13.674649,756.13585,11248.877,6287.9578,42025.967,8.0019721,'')]]]],['E_cov_tripl', [Stat(10000,4.2424982,14.610392,-208.46456,13027.514,4300.6541,56114.575,8.116232,'')]],['V_L_cov_MC', [[0.034968561, 0.030150866, 0.042896069]]],['bl', [[31.2425, 26.960125, 26.091075, 26.983612, 2.6807777]]],['cov_bl_true', [[0.54402216, 0, 7.8580716]]]}],unassigned):
