# Supplementary material for: Fast and accurate estimation of the covariance between pairwise maximum likelihood distances
Source: PeerJ. 2014 Sep 25;2:e583. doi: 10.7717/peerj.583 (PMC4179615; doi:10.7717/peerj.583)
Supplement: Supplemental Information 2 — (1) A file Readme.txt describing the simulation environment and the format of the results; (2) the Darwin code for the simulation; (3) the raw results of the simulation. [file peerj-02-583-s002.zip › Simulation/res_gap/r219729200_800.drw]

r := table([{['E_L_cov_A', [[Stat(10000,-1.4647117,6.4785857,24816.209,71474.332,227597.23,786893.34,-0.12649077,''), Stat(10000,-2.6028226,3.0041433,7724.761,11154.913,16726.835,30673.053,-0.62327168,''), Stat(10000,4.6048578,13.807661,9913.0017,24676.978,59259.088,188053.59,7.3256914,'')]]],['E_L_cov_MC', [[2.4731762, -0.047754435, 9.4954568]]],['E_L_cov_bl', [[[Stat(10000,0,4.4977523,4462.5163,4674.2044,4515.445,6485.5905,1.7816912,''), Stat(10000,0,0,0,0,0,0,0,''), Stat(10000,5.7483482,13.795314,-5081.0182,14060.936,-14604.333,52932.584,9.6751507,'')], [Stat(10000,0,4.5093859,4499.9374,4740.789,4554.7623,6655.6031,1.7820766,''), Stat(10000,0,0,0,0,0,0,0,''), Stat(10000,5.7483482,13.795314,-5081.0182,14060.936,-14604.333,52932.584,9.6751507,'')]]]],['E_cov_tripl', [Stat(10000,6.0307627,15.309031,-6078.787,18775.212,-23240.492,93963.31,10.510616,'')]],['V_L_cov_MC', [[0.093847942, 0.049274967, 0.093490479]]],['bl', [[49.23835, 49.969921, 39.4811, 37.913732, 15.520436]]],['cov_bl_true', [[2.1701898, 0, 8.840067]]]}],unassigned):
