# Supplementary material for: Fast and accurate estimation of the covariance between pairwise maximum likelihood distances
Source: PeerJ. 2014 Sep 25;2:e583. doi: 10.7717/peerj.583 (PMC4179615; doi:10.7717/peerj.583)
Supplement: Supplemental Information 2 — (1) A file Readme.txt describing the simulation environment and the format of the results; (2) the Darwin code for the simulation; (3) the raw results of the simulation. [file peerj-02-583-s002.zip › Simulation/res_gap/r219922_200.drw]

r := table([{['E_L_cov_A', [[Stat(10000,-25.0005,40.874357,13769.295,725282.51,3712290.5,1.6863357e+08,7.9625328,''), Stat(10000,-21.28557,23.797548,-97812.577,1336714.4,-20516029,3.5473966e+08,10.471072,''), Stat(10000,0.86195187,97.667303,79600.033,1725178.8,37483600,1.107951e+09,26.968099,'')]]],['E_L_cov_MC', [[9.0494821, 0.48639781, 39.057545]]],['E_L_cov_bl', [[[Stat(10000,0,27.669018,79238.542,873816.6,10919146,1.5166158e+08,0,''), Stat(10000,0,14.760267,271.64065,1291.4947,8393.7044,74887.437,0,''), Stat(10000,10.953246,89.523897,39864.216,1002272.7,15642267,4.3152561e+08,34.214677,'')], [Stat(10000,0,27.670217,79075.719,878093.01,11054032,1.5469487e+08,0,''), Stat(10000,0,14.734496,261.92083,1242.7844,8115.1933,73073.587,0,''), Stat(10000,10.953246,89.523897,39864.216,1002272.7,15642267,4.3152561e+08,34.214677,'')]]]],['E_cov_tripl', [Stat(10000,7.7871195,103.62712,44993.551,1309530.8,23516924,7.6798027e+08,34.296307,'')]],['V_L_cov_MC', [[1.6963346, 0.90286239, 1.8230276]]],['bl', [[50.125633, 58.504291, 37.656639, 36.046436, 14.865498]]],['cov_bl_true', [[8.2736356, 0, 36.23373]]]}],unassigned):
