# Supplementary material for: Fast and accurate estimation of the covariance between pairwise maximum likelihood distances
Source: PeerJ. 2014 Sep 25;2:e583. doi: 10.7717/peerj.583 (PMC4179615; doi:10.7717/peerj.583)
Supplement: Supplemental Information 2 — (1) A file Readme.txt describing the simulation environment and the format of the results; (2) the Darwin code for the simulation; (3) the raw results of the simulation. [file peerj-02-583-s002.zip › Simulation/res_gap/r219922_500.drw]

r := table([{['E_L_cov_A', [[Stat(10000,1.6751076,10.880189,-744.59299,8548.7216,224.46495,23033.956,5.2045097,''), Stat(10000,-1.2002624,1.6223553,292.76771,1082.7203,120.9201,368.7495,-0.016133038,''), Stat(10000,0.16369059,4.1031067,7627.6413,7591.7549,8711.4467,11256.217,0.93356239,'')]]],['E_L_cov_MC', [[5.1515117, 0.05717612, 1.8512835]]],['E_L_cov_bl', [[[Stat(10000,2.5539547,8.7682695,-6499.8377,10245.902,-12953.389,24792.138,5.8562352,''), Stat(10000,0,0,0,0,0,0,0,''), Stat(10000,0.47280476,4.1359001,6842.2549,6142.9833,6380.8681,7498.3356,1.0929302,'')], [Stat(10000,2.5603778,8.7697719,-6489.089,10233.035,-12921.17,24742.224,5.8571076,''), Stat(10000,0,0,0,0,0,0,0,''), Stat(10000,0.47280476,4.1359001,6842.2549,6142.9833,6380.8681,7498.3356,1.0929302,'')]]]],['E_cov_tripl', [Stat(10000,0.30870562,5.897866,5809.6297,5306.2032,5671.9701,7343.2368,1.358876,'')]],['V_L_cov_MC', [[0.030188582, 0.0055036715, 0.0065503244]]],['bl', [[8.1620829, 8.5545819, 21.88505, 25.027921, 21.722976]]],['cov_bl_true', [[5.0907757, 0, 1.7273346]]]}],unassigned):
