# Supplementary material for: Fast and accurate estimation of the covariance between pairwise maximum likelihood distances
Source: PeerJ. 2014 Sep 25;2:e583. doi: 10.7717/peerj.583 (PMC4179615; doi:10.7717/peerj.583)
Supplement: Supplemental Information 2 — (1) A file Readme.txt describing the simulation environment and the format of the results; (2) the Darwin code for the simulation; (3) the raw results of the simulation. [file peerj-02-583-s002.zip › Simulation/res_gap/r219922_800.drw]

r := table([{['E_L_cov_A', [[Stat(10000,-1.3050366,1.5876698,-648.76292,1624.0376,-296.52178,787.71057,0.1700322,''), Stat(10000,-1.3558291,1.4509309,-2444.1495,2121.8659,-1264.3842,1277.4391,0.27823697,''), Stat(10000,1.7170934,5.1957328,-15825.818,27287.342,-50087.554,96714.659,4.9228404,'')]]],['E_L_cov_MC', [[0.0031707834, -0.073368354, 3.4877636]]],['E_L_cov_bl', [[[Stat(10000,0,0.81163109,-1187.5967,322.22624,-48.546783,15.492252,0.21456281,''), Stat(10000,0,0.81116938,548.44282,139.22032,43.124475,15.596169,0,''), Stat(10000,2.1967671,5.4725209,-4942.3608,4189.8779,-3632.8067,3792.9064,3.9804614,'')], [Stat(10000,0,0.81228265,-1213.7203,329.12261,-50.275946,15.934938,0.21514857,''), Stat(10000,0,0.81182901,510.4912,131.87675,41.530227,15.241251,0,''), Stat(10000,2.1967671,5.4725209,-4942.3608,4189.8779,-3632.8067,3792.9064,3.9804614,'')]]]],['E_cov_tripl', [Stat(10000,2.0596896,5.3970814,-1907.034,2492.4261,-1068.8258,1740.4014,3.6807481,'')]],['V_L_cov_MC', [[0.013219738, 0.012103714, 0.013847396]]],['bl', [[22.969204, 39.437049, 25.644003, 25.783936, 0.51798331]]],['cov_bl_true', [[0.064607893, 0, 3.395653]]]}],unassigned):
