# Supplementary material for: Fast and accurate estimation of the covariance between pairwise maximum likelihood distances
Source: PeerJ. 2014 Sep 25;2:e583. doi: 10.7717/peerj.583 (PMC4179615; doi:10.7717/peerj.583)
Supplement: Supplemental Information 2 — (1) A file Readme.txt describing the simulation environment and the format of the results; (2) the Darwin code for the simulation; (3) the raw results of the simulation. [file peerj-02-583-s002.zip › Simulation/res_gap/r220466422_200.drw]

r := table([{['E_L_cov_A', [[Stat(10000,-22.972353,26.727519,-33113.714,473606.13,-3889868.9,66664353,6.8642623,''), Stat(10000,-22.169686,22.163822,-91019.971,1110037.8,-15148166,2.3041821e+08,9.5880134,''), Stat(10000,6.9447703,131.62271,108516.71,2372199.5,61391891,2.0770382e+09,32.988509,'')]]],['E_L_cov_MC', [[2.8633421, -0.42853189, 48.053968]]],['E_L_cov_bl', [[[Stat(10000,0,15.965047,25512.497,142427.59,942562.73,7153244.7,0,''), Stat(10000,0,10.062313,-44664.526,206791.84,-960775.19,4492344.2,4.7000986,''), Stat(10000,18.46689,117.46657,160489.25,3549352.1,94776067,2.9767998e+09,31.705642,'')], [Stat(10000,0,15.958416,25500.078,143066.35,952836.32,7285991.2,0,''), Stat(10000,0,10.093879,-45546.335,214522.73,-1013916.1,4820064.4,4.7775184,''), Stat(10000,18.46689,117.46657,160489.25,3549352.1,94776067,2.9767998e+09,31.705642,'')]]]],['E_cov_tripl', [Stat(10000,18.462072,114.9404,167353,3966601.2,1.1413047e+08,3.8809332e+09,32.194926,'')]],['V_L_cov_MC', [[0.75838751, 0.62000097, 1.3902918]]],['bl', [[59.184577, 37.762396, 29.890782, 36.929978, 5.6484478]]],['cov_bl_true', [[2.9317038, 0, 45.737907]]]}],unassigned):
