# Supplementary material for: Fast and accurate estimation of the covariance between pairwise maximum likelihood distances
Source: PeerJ. 2014 Sep 25;2:e583. doi: 10.7717/peerj.583 (PMC4179615; doi:10.7717/peerj.583)
Supplement: Supplemental Information 2 — (1) A file Readme.txt describing the simulation environment and the format of the results; (2) the Darwin code for the simulation; (3) the raw results of the simulation. [file peerj-02-583-s002.zip › Simulation/res_gap/r220466422_500.drw]

r := table([{['E_L_cov_A', [[Stat(10000,-11.592949,16.852286,-11049.207,139230.39,-391185.36,5912497.5,3.5910204,''), Stat(10000,-10.315803,14.335984,-19713.278,142720.21,-663318.38,5703649.1,2.9744395,''), Stat(10000,5.6894382,49.427326,-19112.066,280837.77,-906296.81,22784165,23.742157,'')]]],['E_L_cov_MC', [[2.0110205, 0.15190919, 31.114382]]],['E_L_cov_bl', [[[Stat(10000,0,8.0030295,-16611.747,47886.07,-117550.38,351061.55,2.8411257,''), Stat(10000,0,5.9673738,1392.8214,2531.3388,5803.1315,16041.368,0,''), Stat(10000,13.969219,57.172377,-56832.726,543803.42,-5020663.5,58392067,33.925142,'')], [Stat(10000,0,8.0050743,-16660.969,48182.88,-118346.81,354064.35,2.8428491,''), Stat(10000,0,6.1823562,1352.001,2464.3997,5680.0572,15898.422,0,''), Stat(10000,13.969219,57.172377,-56832.726,543803.42,-5020663.5,58392067,33.925142,'')]]]],['E_cov_tripl', [Stat(10000,14.917225,64.147183,-54327.553,602017.59,-5598196.5,77975953,37.430679,'')]],['V_L_cov_MC', [[1.2096605, 0.888168, 1.2082145]]],['bl', [[76.819326, 66.515562, 63.528344, 76.104528, 6.7624065]]],['cov_bl_true', [[1.4159478, 0, 27.052788]]]}],unassigned):
