# Supplementary material for: Fast and accurate estimation of the covariance between pairwise maximum likelihood distances
Source: PeerJ. 2014 Sep 25;2:e583. doi: 10.7717/peerj.583 (PMC4179615; doi:10.7717/peerj.583)
Supplement: Supplemental Information 2 — (1) A file Readme.txt describing the simulation environment and the format of the results; (2) the Darwin code for the simulation; (3) the raw results of the simulation. [file peerj-02-583-s002.zip › Simulation/res_gap/r220466422_800.drw]

r := table([{['E_L_cov_A', [[Stat(10000,-8.634465,10.670317,-7324.3664,58808.445,-112121.32,1047804.2,2.031509,''), Stat(10000,-8.322933,12.094427,12616.093,69070.375,231433.08,1477977.5,-0.12070726,''), Stat(10000,5.2596862,35.313612,-28230.378,207976.5,-1135451.7,10301934,18.694504,'')]]],['E_L_cov_MC', [[0.84728601, -2.3643289, 27.922382]]],['E_L_cov_bl', [[[Stat(10000,0,4.2556018,-1674.3806,4329.3216,2264.2952,6631.2583,0.55778167,''), Stat(10000,0,4.1265027,-2429.9607,3929.6262,1269.444,5007.97,0.55778167,''), Stat(10000,11.613795,42.303902,-17783.159,171933.9,-497814.49,7938357,24.938433,'')], [Stat(10000,0,4.3073287,-1718.833,4353.8401,2267.5719,6699.5261,0.55838697,''), Stat(10000,0,4.1260679,-2481.0911,3948.913,1256.3041,5038.4678,0.55838697,''), Stat(10000,11.613795,42.303902,-17783.159,171933.9,-497814.49,7938357,24.938433,'')]]]],['E_cov_tripl', [Stat(10000,14.911565,52.98116,-12986.298,229369.93,-240086.78,16415318,30.249361,'')]],['V_L_cov_MC', [[1.1272054, 1.1173662, 1.3820152]]],['bl', [[90.534662, 87.978993, 86.282631, 82.475523, 1.2211193]]],['cov_bl_true', [[0.1531425, 0, 22.063004]]]}],unassigned):
