# Supplementary material for: Fast and accurate estimation of the covariance between pairwise maximum likelihood distances
Source: PeerJ. 2014 Sep 25;2:e583. doi: 10.7717/peerj.583 (PMC4179615; doi:10.7717/peerj.583)
Supplement: Supplemental Information 2 — (1) A file Readme.txt describing the simulation environment and the format of the results; (2) the Darwin code for the simulation; (3) the raw results of the simulation. [file peerj-02-583-s002.zip › Simulation/res_gap/r227074401_200.drw]

r := table([{['E_L_cov_A', [[Stat(10000,0.49111357,52.599098,-10298.254,247819.03,-154748.92,21092431,16.928051,''), Stat(10000,-10.17795,7.4195352,14850.294,62695.241,216530.35,1137986.5,-1.4174151,''), Stat(10000,0.56408977,52.287877,22413.899,179273.34,1256429.1,15265512,9.8431995,'')]]],['E_L_cov_MC', [[16.539263, 0.11006151, 13.075111]]],['E_L_cov_bl', [[[Stat(10000,4.7625799,40.10562,-39012.146,300034.26,-1993527.1,19027087,20.076234,''), Stat(10000,0,0,0,0,0,0,0,''), Stat(10000,3.3882125,33.14596,17297.931,129812.09,722641.03,6588732.5,10.876827,'')], [Stat(10000,4.7880525,40.230066,-38851.799,298998.96,-1979594.5,18931376,20.086139,''), Stat(10000,0,0,0,0,0,0,0,''), Stat(10000,3.3882125,33.14596,17297.931,129812.09,722641.03,6588732.5,10.876827,'')]]]],['E_cov_tripl', [Stat(10000,-5.8754524,51.972378,22627.353,179512.55,1279136.6,16584813,9.4224539,'')]],['V_L_cov_MC', [[0.35796778, 0.079585234, 0.19090927]]],['bl', [[20.855313, 22.107227, 18.106886, 20.381805, 25.869022]]],['cov_bl_true', [[15.630905, 0, 12.13978]]]}],unassigned):
