# Supplementary material for: Fast and accurate estimation of the covariance between pairwise maximum likelihood distances
Source: PeerJ. 2014 Sep 25;2:e583. doi: 10.7717/peerj.583 (PMC4179615; doi:10.7717/peerj.583)
Supplement: Supplemental Information 2 — (1) A file Readme.txt describing the simulation environment and the format of the results; (2) the Darwin code for the simulation; (3) the raw results of the simulation. [file peerj-02-583-s002.zip › Simulation/res_gap/r227074401_500.drw]

r := table([{['E_L_cov_A', [[Stat(10000,-2.001117,2.8269034,-20907.956,47584.93,-115590.13,296415.36,2.4298997,''), Stat(10000,-2.1044027,2.3280824,-1324.4691,3633.0466,-1325.1379,3987.3686,0.1683558,''), Stat(10000,2.5471726,9.9328253,13446.641,25689.666,57211.864,146763.37,4.2696981,'')]]],['E_L_cov_MC', [[0.26733564, -0.074856891, 5.6662031]]],['E_L_cov_bl', [[[Stat(10000,0,1.7329132,-12987.526,17743.083,-25083.559,36321.382,1.5528194,''), Stat(10000,0,0.98202537,344.93418,129.66519,59.619433,32.060862,0,''), Stat(10000,3.4473979,9.9363707,7629.858,12188.421,20761.697,44474.295,5.0590236,'')], [Stat(10000,0,1.7329132,-13034.429,17866.292,-25329.45,36763.484,1.5528194,''), Stat(10000,0,0.98248937,330.51682,123.94864,56.948509,30.688673,0,''), Stat(10000,3.4473979,9.9363707,7629.858,12188.421,20761.697,44474.295,5.0590236,'')]]]],['E_cov_tripl', [Stat(10000,3.2459064,10.373239,12413.821,22609.446,48058.717,118312.32,4.524335,'')]],['V_L_cov_MC', [[0.018416962, 0.0166395, 0.020965825]]],['bl', [[23.836021, 23.814678, 20.504105, 22.37569, 1.5093412]]],['cov_bl_true', [[0.30353868, 0, 5.6745754]]]}],unassigned):
