# Supplementary material for: Fast and accurate estimation of the covariance between pairwise maximum likelihood distances
Source: PeerJ. 2014 Sep 25;2:e583. doi: 10.7717/peerj.583 (PMC4179615; doi:10.7717/peerj.583)
Supplement: Supplemental Information 2 — (1) A file Readme.txt describing the simulation environment and the format of the results; (2) the Darwin code for the simulation; (3) the raw results of the simulation. [file peerj-02-583-s002.zip › Simulation/res_gap/r227074401_800.drw]

r := table([{['E_L_cov_A', [[Stat(10000,-1.4108305,4.2610131,8276.9745,11399.308,17222.532,30568.249,0.31625693,''), Stat(10000,-2.143011,2.1362039,4686.4028,5148.7434,5221.2194,7118.35,-0.39797412,''), Stat(10000,6.6553768,18.423171,-573.45757,16949.111,4897.2334,94406.639,11.093984,'')]]],['E_L_cov_MC', [[1.2452406, -0.013239337, 11.648057]]],['E_L_cov_bl', [[[Stat(10000,0,2.4246638,-124.30474,1493.698,-288.7924,881.69748,1.0586119,''), Stat(10000,0,0.67370639,1.1918288,0.56941416,0.33509152,0.21392503,0,''), Stat(10000,8.1662692,18.601989,-10692.664,25810.894,-51979.492,152669.05,12.973314,'')], [Stat(10000,0,2.4252337,-100.04182,1496.7391,-279.32247,883.05276,1.0589327,''), Stat(10000,0,0.67291017,1.1899348,0.56782526,0.33381305,0.21288352,0,''), Stat(10000,8.1662692,18.601989,-10692.664,25810.894,-51979.492,152669.05,12.973314,'')]]]],['E_cov_tripl', [Stat(10000,8.5992092,21.19163,-12437.979,32983.416,-75561.59,245276.67,13.879702,'')]],['V_L_cov_MC', [[0.040236274, 0.026467029, 0.077746473]]],['bl', [[59.74576, 35.955129, 25.833865, 26.552661, 7.8681201]]],['cov_bl_true', [[1.0383777, 0, 11.590793]]]}],unassigned):
