# Supplementary material for: Fast and accurate estimation of the covariance between pairwise maximum likelihood distances
Source: PeerJ. 2014 Sep 25;2:e583. doi: 10.7717/peerj.583 (PMC4179615; doi:10.7717/peerj.583)
Supplement: Supplemental Information 2 — (1) A file Readme.txt describing the simulation environment and the format of the results; (2) the Darwin code for the simulation; (3) the raw results of the simulation. [file peerj-02-583-s002.zip › Simulation/res_gap/r228441897_200.drw]

r := table([{['E_L_cov_A', [[Stat(10000,-54.950366,62.07477,-54705.613,2088692.9,-27687974,1.3656961e+09,11.515363,''), Stat(10000,-62.784016,69.959109,20699.614,1491478.2,10758404,7.677639e+08,-0.049357249,''), Stat(10000,-6.8154333,163.18174,-138387.41,5333049.7,-1.2709537e+08,6.5208124e+09,68.662026,'')]]],['E_L_cov_MC', [[1.3882335, -5.8856592, 67.022046]]],['E_L_cov_bl', [[[Stat(10000,0,30.675635,33505.776,323573.57,3859365.8,54331553,0,''), Stat(10000,0,25.06342,8886.5034,65357.072,625108.22,7405072.3,0,''), Stat(10000,24.286023,176.43254,-220110.48,7791678,-2.6006956e+08,1.1164104e+10,89.523455,'')], [Stat(10000,0,31.447668,33218.801,323410.14,3900332.1,55684743,0,''), Stat(10000,0,25.074759,8682.5359,64373.367,622924.91,7477262.7,0,''), Stat(10000,24.286023,176.43254,-220110.48,7791678,-2.6006956e+08,1.1164104e+10,89.523455,'')]]]],['E_cov_tripl', [Stat(10000,22.370977,230.5842,-215844.32,8585268.6,-2.9029932e+08,1.479943e+10,94.435566,'')]],['V_L_cov_MC', [[5.1784508, 4.1116286, 5.8018374]]],['bl', [[74.379325, 62.038059, 62.303085, 69.101549, 6.8192658]]],['cov_bl_true', [[3.5711817, 0, 64.311006]]]}],unassigned):
