# Supplementary material for: Fast and accurate estimation of the covariance between pairwise maximum likelihood distances
Source: PeerJ. 2014 Sep 25;2:e583. doi: 10.7717/peerj.583 (PMC4179615; doi:10.7717/peerj.583)
Supplement: Supplemental Information 2 — (1) A file Readme.txt describing the simulation environment and the format of the results; (2) the Darwin code for the simulation; (3) the raw results of the simulation. [file peerj-02-583-s002.zip › Simulation/res_gap/r228441897_500.drw]

r := table([{['E_L_cov_A', [[Stat(10000,-3.716207,9.0409647,384.60575,21563.298,5665.5926,149340.76,2.2351318,''), Stat(10000,-4.4461876,5.7089701,-3252.7812,13977.195,-12686.018,58538.815,0.45612075,''), Stat(10000,7.2282293,28.164773,43035.618,244015.71,1613383.6,12148309,11.405761,'')]]],['E_L_cov_MC', [[1.8591243, 0.63252764, 17.006901]]],['E_L_cov_bl', [[[Stat(10000,0,5.7229994,4131.2979,9161.6288,7805.0602,24046.176,1.6830953,''), Stat(10000,0,1.3796331,2.2091211,2.0579938,2.6575309,3.6297394,0,''), Stat(10000,9.8822469,27.160184,36659.983,184197.63,1084867.5,7294698.5,13.282864,'')], [Stat(10000,0,5.7382679,4198.0724,9250.5418,8010.7091,24423.767,1.6832451,''), Stat(10000,0,1.3794175,2.2073378,2.0568438,2.656145,3.6274348,0,''), Stat(10000,9.8822469,27.160184,36659.983,184197.63,1084867.5,7294698.5,13.282864,'')]]]],['E_cov_tripl', [Stat(10000,10.122289,29.864435,39774.47,218916.23,1416992.8,10528606,13.776244,'')]],['V_L_cov_MC', [[0.11086385, 0.070415981, 0.18952615]]],['bl', [[54.882026, 39.460913, 28.330587, 27.737097, 9.7730367]]],['cov_bl_true', [[2.09371, 0, 16.435186]]]}],unassigned):
