# Supplementary material for: Fast and accurate estimation of the covariance between pairwise maximum likelihood distances
Source: PeerJ. 2014 Sep 25;2:e583. doi: 10.7717/peerj.583 (PMC4179615; doi:10.7717/peerj.583)
Supplement: Supplemental Information 2 — (1) A file Readme.txt describing the simulation environment and the format of the results; (2) the Darwin code for the simulation; (3) the raw results of the simulation. [file peerj-02-583-s002.zip › Simulation/res_gap/r228441897_800.drw]

r := table([{['E_L_cov_A', [[Stat(10000,-8.024262,10.954868,7207.0626,64494.12,131440.23,1322430.5,0.58425986,''), Stat(10000,-8.5359454,10.857029,667.76486,57634.052,19991.073,1051098,1.1425323,''), Stat(10000,4.2980658,32.180068,8575.1895,141334.21,503125.62,6786663.5,14.841974,'')]]],['E_L_cov_MC', [[1.5719056, 1.6364152, 29.548822]]],['E_L_cov_bl', [[[Stat(10000,0,5.2463735,4024.1494,6153.4311,11741.415,26759.845,0,''), Stat(10000,0,4.55045,-8486.0364,11203.166,-11264.124,16642.565,1.2039163,''), Stat(10000,12.449272,45.4826,31229.007,248258.58,2063868.7,22851001,20.784958,'')], [Stat(10000,0,5.2771203,3981.0643,6139.1767,11820.648,27234.803,0,''), Stat(10000,0,4.6520263,-8519.7718,11281.569,-11315.404,16843.062,1.203914,''), Stat(10000,12.449272,45.4826,31229.007,248258.58,2063868.7,22851001,20.784958,'')]]]],['E_cov_tripl', [Stat(10000,15.186224,58.872009,40676.174,393495.86,4113886.6,56099947,25.824969,'')]],['V_L_cov_MC', [[1.4366706, 1.3218882, 1.4952386]]],['bl', [[92.463133, 88.773309, 86.327424, 90.533348, 0.58167661]]],['cov_bl_true', [[0.072588219, 0, 22.858783]]]}],unassigned):
