# Supplementary material for: Fast and accurate estimation of the covariance between pairwise maximum likelihood distances
Source: PeerJ. 2014 Sep 25;2:e583. doi: 10.7717/peerj.583 (PMC4179615; doi:10.7717/peerj.583)
Supplement: Supplemental Information 2 — (1) A file Readme.txt describing the simulation environment and the format of the results; (2) the Darwin code for the simulation; (3) the raw results of the simulation. [file peerj-02-583-s002.zip › Simulation/res_gap/r230214225_200.drw]

r := table([{['E_L_cov_A', [[Stat(10000,-2.4543938,19.144057,22331.359,109454.23,559375.23,3659471.6,4.6572357,''), Stat(10000,-4.1251567,4.3780778,1334.4494,8349.1735,4010.7912,23584.958,-0.11841819,''), Stat(10000,0.50053465,22.654323,33337.951,177846.98,1110044.5,8159689.4,5.2439157,'')]]],['E_L_cov_MC', [[6.9792631, -0.0085683063, 8.7353178]]],['E_L_cov_bl', [[[Stat(10000,0,19.384056,11106.836,53077.287,179279.13,1010469.6,5.8185024,''), Stat(10000,0,0,0,0,0,0,0,''), Stat(10000,2.0279586,21.07491,29411.953,139496.47,776892.41,5106012.1,5.7618782,'')], [Stat(10000,0,19.384167,11119.148,53158.062,179413.16,1013217,5.8227547,''), Stat(10000,0,0,0,0,0,0,0,''), Stat(10000,2.0279586,21.07491,29411.953,139496.47,776892.41,5106012.1,5.7618782,'')]]]],['E_cov_tripl', [Stat(10000,-10.648503,23.772772,29939.639,154222.69,913519.31,6643282.7,4.9848825,'')]],['V_L_cov_MC', [[0.085473618, 0.017414422, 0.08823759]]],['bl', [[15.17921, 36.16601, 4.1235043, 3.7940306, 12.332946]]],['cov_bl_true', [[6.7344355, 0, 8.4681763]]]}],unassigned):
