# Supplementary material for: Fast and accurate estimation of the covariance between pairwise maximum likelihood distances
Source: PeerJ. 2014 Sep 25;2:e583. doi: 10.7717/peerj.583 (PMC4179615; doi:10.7717/peerj.583)
Supplement: Supplemental Information 2 — (1) A file Readme.txt describing the simulation environment and the format of the results; (2) the Darwin code for the simulation; (3) the raw results of the simulation. [file peerj-02-583-s002.zip › Simulation/res_gap/r230214225_500.drw]

r := table([{['E_L_cov_A', [[Stat(10000,-7.0770031,29.574477,-84239.302,916715.67,-10992694,1.4531791e+08,16.762587,''), Stat(10000,-11.135567,11.388479,-55848.617,380398.48,-2882225.4,23908455,6.2830455,''), Stat(10000,1.0599037,28.386131,-23680.694,177281.54,-846349.94,7887724.1,15.386444,'')]]],['E_L_cov_MC', [[8.0050736, 0.99124712, 19.474426]]],['E_L_cov_bl', [[[Stat(10000,0,20.054471,-41427.324,239854.59,-1543501.7,11630968,12.632394,''), Stat(10000,0,0,0,0,0,0,0,''), Stat(10000,7.3089764,38.169176,3095.4506,106316.89,276479.55,4433118.4,17.407845,'')], [Stat(10000,0,22.067738,-41859.783,247270.74,-1640339.4,12893777,12.70837,''), Stat(10000,0,0,0,0,0,0,0,''), Stat(10000,7.3089764,38.169176,3095.4506,106316.89,276479.55,4433118.4,17.407845,'')]]]],['E_cov_tripl', [Stat(10000,8.7842417,46.719825,546.89855,177782.92,524577.84,13383287,21.01751,'')]],['V_L_cov_MC', [[1.9693264, 0.61473262, 0.66109057]]],['bl', [[55.811867, 54.792473, 65.088959, 86.792932, 32.177941]]],['cov_bl_true', [[8.1495893, 0, 16.828648]]]}],unassigned):
