# Supplementary material for: Fast and accurate estimation of the covariance between pairwise maximum likelihood distances
Source: PeerJ. 2014 Sep 25;2:e583. doi: 10.7717/peerj.583 (PMC4179615; doi:10.7717/peerj.583)
Supplement: Supplemental Information 2 — (1) A file Readme.txt describing the simulation environment and the format of the results; (2) the Darwin code for the simulation; (3) the raw results of the simulation. [file peerj-02-583-s002.zip › Simulation/res_gap/r230214225_800.drw]

r := table([{['E_L_cov_A', [[Stat(10000,-3.8550293,7.1809037,-6569.401,19006.724,-30339.552,102682.39,1.9371796,''), Stat(10000,-3.8745984,4.4505798,-13119.221,28654.651,-67221.367,185676.19,1.6330923,''), Stat(10000,2.8387635,15.114634,-4743.0071,24411.733,-22483.521,175470.25,8.8512265,'')]]],['E_L_cov_MC', [[0.96996172, 0.65479816, 10.404029]]],['E_L_cov_bl', [[[Stat(10000,0,3.4571623,2075.6272,4250.3286,2810.5223,4527.3929,0.60845716,''), Stat(10000,0,1.4217207,82.317584,48.243116,35.885024,31.63965,0,''), Stat(10000,5.5248235,15.605527,-4732.5472,18593.232,-17140.291,95256.494,9.905097,'')], [Stat(10000,0,3.4833229,2093.0208,4292.1569,2864.722,4629.0395,0.60979105,''), Stat(10000,0,1.470393,78.771212,46.967031,35.662759,32.162698,0,''), Stat(10000,5.5248235,15.605527,-4732.5472,18593.232,-17140.291,95256.494,9.905097,'')]]]],['E_cov_tripl', [Stat(10000,5.8552649,18.038493,-6120.0607,27399.906,-32185.425,206890.78,11.312349,'')]],['V_L_cov_MC', [[0.16009462, 0.11899474, 0.17161093]]],['bl', [[50.037008, 72.445178, 57.463719, 44.069186, 7.0958597]]],['cov_bl_true', [[0.930969, 0, 9.03651]]]}],unassigned):
