# Supplementary material for: Fast and accurate estimation of the covariance between pairwise maximum likelihood distances
Source: PeerJ. 2014 Sep 25;2:e583. doi: 10.7717/peerj.583 (PMC4179615; doi:10.7717/peerj.583)
Supplement: Supplemental Information 2 — (1) A file Readme.txt describing the simulation environment and the format of the results; (2) the Darwin code for the simulation; (3) the raw results of the simulation. [file peerj-02-583-s002.zip › Simulation/res_gap/r24155435_500.drw]

r := table([{['E_L_cov_A', [[Stat(10000,-15.827436,26.101528,11408.437,203408.74,752472.75,13740277,1.5612196,''), Stat(10000,-15.871263,21.119703,26439.754,226561.95,1433914,14935186,-1.3016128,''), Stat(10000,3.5118734,62.555591,-29853.507,484318.23,-2667204.6,63680806,27.330193,'')]]],['E_L_cov_MC', [[3.4219188, 1.0831779, 39.936909]]],['E_L_cov_bl', [[[Stat(10000,0,10.738911,11852.546,39080.281,155412.42,719709.09,0,''), Stat(10000,0,6.6221161,2645.4278,6271.0585,18696.054,66655.243,0,''), Stat(10000,13.670485,95.551571,-6159.5408,414233.17,1118420.6,76897049,34.670933,'')], [Stat(10000,0,10.739669,11796.871,39164.818,157264.88,737435.47,0,''), Stat(10000,0,6.6542365,2576.1324,6121.296,18284.629,65301.128,0,''), Stat(10000,13.670485,95.551571,-6159.5408,414233.17,1118420.6,76897049,34.670933,'')]]]],['E_cov_tripl', [Stat(10000,18.13741,114.10355,-5868.217,598124.16,2392089.3,1.6513851e+08,40.760036,'')]],['V_L_cov_MC', [[2.1046072, 1.5894299, 2.4536285]]],['bl', [[85.89755, 78.087515, 73.93161, 81.002179, 6.4456074]]],['cov_bl_true', [[1.3463562, 0, 32.357511]]]}],unassigned):
