# Supplementary material for: Fast and accurate estimation of the covariance between pairwise maximum likelihood distances
Source: PeerJ. 2014 Sep 25;2:e583. doi: 10.7717/peerj.583 (PMC4179615; doi:10.7717/peerj.583)
Supplement: Supplemental Information 2 — (1) A file Readme.txt describing the simulation environment and the format of the results; (2) the Darwin code for the simulation; (3) the raw results of the simulation. [file peerj-02-583-s002.zip › Simulation/res_gap/r24155435_800.drw]

r := table([{['E_L_cov_A', [[Stat(10000,-10.065784,11.878249,1988.1209,65461.093,46063.13,1360938.5,1.2793831,''), Stat(10000,-8.1114631,13.565296,4146.5187,63149.577,85158.881,1266113.9,0.89526422,''), Stat(10000,6.0198052,36.482775,-26755.507,252038.68,-1337874.9,15892630,20.770699,'')]]],['E_L_cov_MC', [[2.2123583, 2.7418226, 36.344945]]],['E_L_cov_bl', [[[Stat(10000,0,5.8278496,4542.7777,7817.2051,16628.659,41974.469,0,''), Stat(10000,0,5.3663415,3554.2328,5865.4301,12046.69,29598.291,0,''), Stat(10000,16.808353,59.663448,-54375.214,520344.39,-4573378.5,54086228,35.869334,'')], [Stat(10000,0,5.8232066,4486.2098,7773.6179,16691.123,42660.459,0,''), Stat(10000,0,5.4608771,3519.0723,5845.2599,12134.405,30260.429,0,''), Stat(10000,16.808353,59.663448,-54375.214,520344.39,-4573378.5,54086228,35.869334,'')]]]],['E_cov_tripl', [Stat(10000,20.404065,75.415349,-64084.803,737468.06,-7582743.2,1.1057737e+08,43.069391,'')]],['V_L_cov_MC', [[1.6450297, 1.542273, 1.8974202]]],['bl', [[106.21594, 81.120657, 74.423834, 105.34981, 1.3023905]]],['cov_bl_true', [[0.16343768, 0, 29.097198]]]}],unassigned):
