# Supplementary material for: Fast and accurate estimation of the covariance between pairwise maximum likelihood distances
Source: PeerJ. 2014 Sep 25;2:e583. doi: 10.7717/peerj.583 (PMC4179615; doi:10.7717/peerj.583)
Supplement: Supplemental Information 2 — (1) A file Readme.txt describing the simulation environment and the format of the results; (2) the Darwin code for the simulation; (3) the raw results of the simulation. [file peerj-02-583-s002.zip › Simulation/res_gap/r249712645_200.drw]

r := table([{['E_L_cov_A', [[Stat(10000,-13.025405,21.427014,-8841.5632,197000.74,-429344.5,11906628,3.6902311,''), Stat(10000,-20.728033,17.340168,-5947.8408,152300.91,-256485.31,7491331,0.92908318,''), Stat(10000,4.2439616,56.398967,2555.6007,337708.06,1252052.6,42735575,23.054692,'')]]],['E_L_cov_MC', [[3.7787611, 0.79756641, 25.053239]]],['E_L_cov_bl', [[[Stat(10000,0,12.653831,20895.248,90782.112,465244.3,2729269.8,0,''), Stat(10000,0,6.0610155,1611.6597,3985.7985,12295.287,44138.691,0,''), Stat(10000,10.796324,70.364607,-16753.917,300731.6,-574655.92,30717266,26.401028,'')], [Stat(10000,0,12.71398,20925.873,91402.693,470873.67,2777308.3,0,''), Stat(10000,0,6.1502542,1544.3888,3856.3718,11963.459,43106.247,0,''), Stat(10000,10.796324,70.364607,-16753.917,300731.6,-574655.92,30717266,26.401028,'')]]]],['E_cov_tripl', [Stat(10000,5.256855,80.541017,-19252.535,360060.09,-776974.76,47590538,26.070938,'')]],['V_L_cov_MC', [[0.40292825, 0.3027494, 0.46156785]]],['bl', [[36.444094, 32.360229, 29.731984, 33.248801, 4.6971033]]],['cov_bl_true', [[2.4202349, 0, 23.814632]]]}],unassigned):
