# Supplementary material for: Fast and accurate estimation of the covariance between pairwise maximum likelihood distances
Source: PeerJ. 2014 Sep 25;2:e583. doi: 10.7717/peerj.583 (PMC4179615; doi:10.7717/peerj.583)
Supplement: Supplemental Information 2 — (1) A file Readme.txt describing the simulation environment and the format of the results; (2) the Darwin code for the simulation; (3) the raw results of the simulation. [file peerj-02-583-s002.zip › Simulation/res_gap/r249712645_500.drw]

r := table([{['E_L_cov_A', [[Stat(10000,-6.2704056,9.1849289,-47.81366,31872.18,-684.62278,320454.67,1.1821332,''), Stat(10000,-5.7553696,7.8581237,-13663.619,45582.967,-135240.82,556065.55,1.6231639,''), Stat(10000,5.6122317,27.285417,13997.484,81167.218,339974.81,2324431,12.618722,'')]]],['E_L_cov_MC', [[1.1179173, 0.2189937, 15.50273]]],['E_L_cov_bl', [[[Stat(10000,0,4.1929558,-713.86784,5885.0893,2196.1492,8358.7327,0.77485535,''), Stat(10000,0,2.6996066,597.98333,539.15931,599.13173,782.78793,0,''), Stat(10000,8.5767115,31.125722,8730.9383,55705.007,182419.69,1262551.3,14.609353,'')], [Stat(10000,0,4.2050128,-713.54878,5936.5407,2238.6414,8504.0674,0.77608897,''), Stat(10000,0,2.7058,579.52371,527.30182,591.38578,779.73258,0,''), Stat(10000,8.5767115,31.125722,8730.9383,55705.007,182419.69,1262551.3,14.609353,'')]]]],['E_cov_tripl', [Stat(10000,8.8424139,33.509186,12072.111,75764.749,313319.07,2335942.3,15.055794,'')]],['V_L_cov_MC', [[0.18979095, 0.15746006, 0.23614893]]],['bl', [[51.075797, 48.929439, 42.174719, 44.728625, 4.1545501]]],['cov_bl_true', [[0.85271466, 0, 14.872048]]]}],unassigned):
