# Supplementary material for: Fast and accurate estimation of the covariance between pairwise maximum likelihood distances
Source: PeerJ. 2014 Sep 25;2:e583. doi: 10.7717/peerj.583 (PMC4179615; doi:10.7717/peerj.583)
Supplement: Supplemental Information 2 — (1) A file Readme.txt describing the simulation environment and the format of the results; (2) the Darwin code for the simulation; (3) the raw results of the simulation. [file peerj-02-583-s002.zip › Simulation/res_gap/r249712645_800.drw]

r := table([{['E_L_cov_A', [[Stat(10000,-1.0118311,1.5150619,-3715.6883,2487.0863,-1728.6791,1461.146,0.63305562,''), Stat(10000,-1.2775586,1.2450777,3356.9959,2088.2389,1349.0593,1062.5736,-0.31249715,''), Stat(10000,2.4595045,6.893153,2177.7276,2847.6813,1948.8979,2822.6378,3.9799901,'')]]],['E_L_cov_MC', [[0.18149063, -0.15382756, 4.3375641]]],['E_L_cov_bl', [[[Stat(10000,0,0.90504371,-4746.0255,2590.6182,-1522.6151,936.99059,0.67402605,''), Stat(10000,0,0.47966093,84.268396,16.807013,4.1450963,1.1989387,0,''), Stat(10000,2.8080948,6.1636033,3519.236,3288.3674,2823.7008,3277.711,4.0218528,'')], [Stat(10000,0,0.90532757,-4761.6601,2608.6087,-1537.9045,948.68509,0.67402605,''), Stat(10000,0,0.46544296,77.251036,15.357024,3.7752793,1.0849052,0,''), Stat(10000,2.8080948,6.1636033,3519.236,3288.3674,2823.7008,3277.711,4.0218528,'')]]]],['E_cov_tripl', [Stat(10000,2.7557134,6.3485338,3851.4896,3808.0399,3541.9516,4394.0542,4.0636982,'')]],['V_L_cov_MC', [[0.0089947226, 0.0082955647, 0.010743278]]],['bl', [[27.868079, 19.81535, 24.030615, 24.884464, 1.8554805]]],['cov_bl_true', [[0.23384362, 0, 4.2726401]]]}],unassigned):
