# Supplementary material for: Fast and accurate estimation of the covariance between pairwise maximum likelihood distances
Source: PeerJ. 2014 Sep 25;2:e583. doi: 10.7717/peerj.583 (PMC4179615; doi:10.7717/peerj.583)
Supplement: Supplemental Information 2 — (1) A file Readme.txt describing the simulation environment and the format of the results; (2) the Darwin code for the simulation; (3) the raw results of the simulation. [file peerj-02-583-s002.zip › Simulation/res_gap/r255971418_200.drw]

r := table([{['E_L_cov_A', [[Stat(10000,-44.997574,50.94335,-42831.063,1415720.3,-15366838,6.3245403e+08,7.4924649,''), Stat(10000,-43.093655,47.320828,41660.459,1300265,14995615,5.4155963e+08,-2.2996959,''), Stat(10000,7.4486848,190.47236,201651.86,8714107.7,4.3684127e+08,2.7530104e+10,51.57201,'')]]],['E_L_cov_MC', [[1.7303807, -1.9102608, 84.672734]]],['E_L_cov_bl', [[[Stat(10000,0,30.584258,20458.567,148565.89,1348960.2,14806133,0,''), Stat(10000,0,18.856043,13315.695,86316.918,690034.14,6438769.8,0,''), Stat(10000,29.694587,204.97939,-44506.376,4327610.2,14712535,6.6396114e+09,90.574764,'')], [Stat(10000,0,30.672151,20233.906,147606.05,1348024.3,14894737,0,''), Stat(10000,0,18.987902,13157.862,86193.725,697278.28,6592255.3,0,''), Stat(10000,29.694587,204.97939,-44506.376,4327610.2,14712535,6.6396114e+09,90.574764,'')]]]],['E_cov_tripl', [Stat(10000,30.440215,226.61455,-80333.366,5883378,-30465372,1.0751934e+10,100.4849,'')]],['V_L_cov_MC', [[3.2449612, 3.0701248, 6.5683263]]],['bl', [[87.014562, 55.326168, 51.602043, 57.120858, 2.4787979]]],['cov_bl_true', [[1.2556265, 0, 82.628817]]]}],unassigned):
