# Supplementary material for: Fast and accurate estimation of the covariance between pairwise maximum likelihood distances
Source: PeerJ. 2014 Sep 25;2:e583. doi: 10.7717/peerj.583 (PMC4179615; doi:10.7717/peerj.583)
Supplement: Supplemental Information 2 — (1) A file Readme.txt describing the simulation environment and the format of the results; (2) the Darwin code for the simulation; (3) the raw results of the simulation. [file peerj-02-583-s002.zip › Simulation/res_gap/r255971418_500.drw]

r := table([{['E_L_cov_A', [[Stat(10000,-8.286663,10.475414,23764.951,114397.91,556171.1,3395216.5,-1.6281849,''), Stat(10000,-10.577613,11.727455,2059.7297,55167.663,36492.324,950149.59,0.39202449,''), Stat(10000,5.2170398,44.018604,-10862.004,128182.19,-232263.77,5165481.6,18.872421,'')]]],['E_L_cov_MC', [[-0.37948037, 0.82092699, 21.837513]]],['E_L_cov_bl', [[[Stat(10000,0,4.6730849,4137.052,6011.7135,10673.518,22297.445,0,''), Stat(10000,0,4.17946,3381.5305,4706.4755,7991.8589,15889.466,0,''), Stat(10000,10.713131,47.906045,-38381.468,244028.54,-1516334.7,12060590,24.592481,'')], [Stat(10000,0,4.6596544,4088.119,5991.6413,10717.928,22532.109,0,''), Stat(10000,0,4.1799478,3314.1366,4655.9942,7970.6418,15953.066,0,''), Stat(10000,10.713131,47.906045,-38381.468,244028.54,-1516334.7,12060590,24.592481,'')]]]],['E_cov_tripl', [Stat(10000,11.184331,62.154049,-41606.251,302016.95,-2032391.3,20232110,26.647145,'')]],['V_L_cov_MC', [[0.39090046, 0.35681364, 0.43862933]]],['bl', [[62.797204, 60.177083, 49.390998, 62.186336, 0.63816168]]],['cov_bl_true', [[0.12747518, 0, 19.936445]]]}],unassigned):
