# Supplementary material for: Fast and accurate estimation of the covariance between pairwise maximum likelihood distances
Source: PeerJ. 2014 Sep 25;2:e583. doi: 10.7717/peerj.583 (PMC4179615; doi:10.7717/peerj.583)
Supplement: Supplemental Information 2 — (1) A file Readme.txt describing the simulation environment and the format of the results; (2) the Darwin code for the simulation; (3) the raw results of the simulation. [file peerj-02-583-s002.zip › Simulation/res_gap/r268910491_200.drw]

r := table([{['E_L_cov_A', [[Stat(10000,-12.052224,10.312141,-53326.536,344036.96,-2470867.5,19458552,5.6497941,''), Stat(10000,-9.898034,10.770999,-16230.751,85511.494,-331488.99,2137088.3,1.6943553,''), Stat(10000,3.3456564,38.906692,41266.008,295185.11,2507056,26171282,10.395337,'')]]],['E_L_cov_MC', [[0.6340186, 0.23043389, 15.001353]]],['E_L_cov_bl', [[[Stat(10000,0,6.4848464,5188.7845,9485.8651,21455.686,58568.5,0,''), Stat(10000,0,5.2688349,3972.549,6810.5041,14277.759,35197.316,0,''), Stat(10000,5.1612912,32.394151,34083.917,220055.22,1610961.2,14278039,11.606711,'')], [Stat(10000,0,6.4895664,5065.662,9312.5641,21226.235,58466.182,0,''), Stat(10000,0,5.2981998,3875.8472,6662.9892,14035.687,34829.749,0,''), Stat(10000,5.1612912,32.394151,34083.917,220055.22,1610961.2,14278039,11.606711,'')]]]],['E_cov_tripl', [Stat(10000,4.2318605,33.592218,34618.571,236833.07,1829882,17497696,10.998908,'')]],['V_L_cov_MC', [[0.11635217, 0.11431698, 0.13902139]]],['bl', [[24.368383, 23.234239, 20.772073, 24.009234, 0.47983981]]],['cov_bl_true', [[0.23933018, 0, 14.560837]]]}],unassigned):
