# Supplementary material for: Fast and accurate estimation of the covariance between pairwise maximum likelihood distances
Source: PeerJ. 2014 Sep 25;2:e583. doi: 10.7717/peerj.583 (PMC4179615; doi:10.7717/peerj.583)
Supplement: Supplemental Information 2 — (1) A file Readme.txt describing the simulation environment and the format of the results; (2) the Darwin code for the simulation; (3) the raw results of the simulation. [file peerj-02-583-s002.zip › Simulation/res_gap/r268910491_500.drw]

r := table([{['E_L_cov_A', [[Stat(10000,-1.6155679,9.4712617,29518.274,101953.18,390793.56,1632106.5,-0.065062028,''), Stat(10000,-3.3642441,3.2346604,14336.445,27428.813,59225.138,142435.93,-1.3670781,''), Stat(10000,2.5391584,21.911204,1432.6208,27892.439,29079.076,286432.08,10.167756,'')]]],['E_L_cov_MC', [[3.0341563, 0.22360414, 10.759213]]],['E_L_cov_bl', [[[Stat(10000,0,6.9160668,9522.3186,14208.123,23926.624,48216.116,1.8966875,''), Stat(10000,0,0,0,0,0,0,0,''), Stat(10000,6.0886702,17.36217,-14592.083,42827.377,-114566.1,413220.51,12.328935,'')], [Stat(10000,0,6.917601,9471.5947,14145.52,23729.094,47910.541,1.9068893,''), Stat(10000,0,0,0,0,0,0,0,''), Stat(10000,6.0886702,17.36217,-14592.083,42827.377,-114566.1,413220.51,12.328935,'')]]]],['E_cov_tripl', [Stat(10000,5.9366473,19.262184,-16024.195,51821.357,-151909.86,607175.42,12.688548,'')]],['V_L_cov_MC', [[0.069569802, 0.036306264, 0.086049493]]],['bl', [[39.408837, 37.40532, 22.541204, 21.945879, 12.658056]]],['cov_bl_true', [[2.7715739, 0, 10.528793]]]}],unassigned):
