# Supplementary material for: Fast and accurate estimation of the covariance between pairwise maximum likelihood distances
Source: PeerJ. 2014 Sep 25;2:e583. doi: 10.7717/peerj.583 (PMC4179615; doi:10.7717/peerj.583)
Supplement: Supplemental Information 2 — (1) A file Readme.txt describing the simulation environment and the format of the results; (2) the Darwin code for the simulation; (3) the raw results of the simulation. [file peerj-02-583-s002.zip › Simulation/res_gap/r268910491_800.drw]

r := table([{['E_L_cov_A', [[Stat(10000,-6.4027634,11.785744,397.80808,41210.621,12202.253,537934.32,2.6603364,''), Stat(10000,-5.4936214,6.3097868,-770.76707,24071.953,-4607.091,179323.93,0.65757986,''), Stat(10000,4.2092095,26.796867,30883.759,172430.91,1076053.4,8085353.4,10.482916,'')]]],['E_L_cov_MC', [[3.0729109, -0.28522956, 20.060909]]],['E_L_cov_bl', [[[Stat(10000,0,7.1371157,283.19417,13312.423,-1486.378,48612.048,2.0068858,''), Stat(10000,0,1.8547319,31.74126,29.184645,33.067255,43.004838,0,''), Stat(10000,9.3340957,33.140671,24038.37,131400.89,773270.61,5821956.5,15.323797,'')], [Stat(10000,0,7.2268185,80.713986,13540.999,-2268.3935,50036.637,2.0319258,''), Stat(10000,0,1.8672581,30.920181,28.965105,33.179601,43.504764,0,''), Stat(10000,9.3340957,33.140671,24038.37,131400.89,773270.61,5821956.5,15.323797,'')]]]],['E_cov_tripl', [Stat(10000,11.821426,40.021569,30725.544,211610.16,1602104.9,15504476,19.013798,'')]],['V_L_cov_MC', [[0.65091893, 0.39163227, 0.71342591]]],['bl', [[77.030631, 96.594642, 55.159167, 59.222762, 15.190991]]],['cov_bl_true', [[2.1188746, 0, 16.981066]]]}],unassigned):
