# Supplementary material for: Fast and accurate estimation of the covariance between pairwise maximum likelihood distances
Source: PeerJ. 2014 Sep 25;2:e583. doi: 10.7717/peerj.583 (PMC4179615; doi:10.7717/peerj.583)
Supplement: Supplemental Information 2 — (1) A file Readme.txt describing the simulation environment and the format of the results; (2) the Darwin code for the simulation; (3) the raw results of the simulation. [file peerj-02-583-s002.zip › Simulation/res_gap/r27177748_200.drw]

r := table([{['E_L_cov_A', [[Stat(10000,-9.4278206,18.582006,129.1101,128035,83723.838,5278247,3.9991023,''), Stat(10000,-14.851106,12.325596,2737.022,81219.561,62544.712,2092758.3,-0.13548722,''), Stat(10000,1.644318,34.27124,-5507.064,142353.81,26477.563,6772392.1,13.780362,'')]]],['E_L_cov_MC', [[4.6161614, -0.21428163, 14.810138]]],['E_L_cov_bl', [[[Stat(10000,0,13.898524,35861.66,182884.85,1061882.8,6890761.6,0,''), Stat(10000,0,4.0449652,184.43784,329.57519,735.61114,1940.2161,0,''), Stat(10000,4.3542413,39.742453,-24615.603,171669.04,-758043.02,7288463.3,16.332365,'')], [Stat(10000,0,13.916599,35820.383,183665.69,1071620.9,6984074.5,0,''), Stat(10000,0,4.084246,179.13167,324.98077,735.51021,1962.3812,0,''), Stat(10000,4.3542413,39.742453,-24615.603,171669.04,-758043.02,7288463.3,16.332365,'')]]]],['E_cov_tripl', [Stat(10000,0.32501947,39.795843,-25071.874,197143.75,-860720.57,10370526,15.456191,'')]],['V_L_cov_MC', [[0.25055773, 0.15665233, 0.19436842]]],['bl', [[22.613989, 23.139015, 30.109434, 30.145021, 7.2272111]]],['cov_bl_true', [[3.7966072, 0, 13.337227]]]}],unassigned):
