# Supplementary material for: Fast and accurate estimation of the covariance between pairwise maximum likelihood distances
Source: PeerJ. 2014 Sep 25;2:e583. doi: 10.7717/peerj.583 (PMC4179615; doi:10.7717/peerj.583)
Supplement: Supplemental Information 2 — (1) A file Readme.txt describing the simulation environment and the format of the results; (2) the Darwin code for the simulation; (3) the raw results of the simulation. [file peerj-02-583-s002.zip › Simulation/res_gap/r27177748_500.drw]

r := table([{['E_L_cov_A', [[Stat(10000,1.0349135,17.106841,-7266.594,33808.328,-53873.656,339018.35,7.7147406,''), Stat(10000,-3.0340347,3.2979196,5787.6018,9986.4212,13576.292,28156.442,-0.50870958,''), Stat(10000,2.5527757,13.628467,1732.1295,16065.069,15101.201,90707.863,6.2747386,'')]]],['E_L_cov_MC', [[7.8468599, -0.35303626, 7.0567737]]],['E_L_cov_bl', [[[Stat(10000,3.4685528,13.409886,1566.8521,14273.169,12238.726,69941.683,6.9509902,''), Stat(10000,0,0,0,0,0,0,0,''), Stat(10000,3.5199995,13.485083,-4180.0194,13916.111,-10992.351,54633.58,7.3396906,'')], [Stat(10000,3.4841327,13.412322,1630.8741,14304.499,12526.506,70369.345,6.9529969,''), Stat(10000,0,0,0,0,0,0,0,''), Stat(10000,3.5199995,13.485083,-4180.0194,13916.111,-10992.351,54633.58,7.3396906,'')]]]],['E_cov_tripl', [Stat(10000,3.2598526,15.047996,-3394.3866,18690.63,-8188.7423,108953.04,7.5433432,'')]],['V_L_cov_MC', [[0.13269956, 0.035584417, 0.068486127]]],['bl', [[27.297234, 25.800884, 34.35958, 30.370983, 28.164783]]],['cov_bl_true', [[6.9242308, 0, 6.6678887]]]}],unassigned):
