# Supplementary material for: Fast and accurate estimation of the covariance between pairwise maximum likelihood distances
Source: PeerJ. 2014 Sep 25;2:e583. doi: 10.7717/peerj.583 (PMC4179615; doi:10.7717/peerj.583)
Supplement: Supplemental Information 2 — (1) A file Readme.txt describing the simulation environment and the format of the results; (2) the Darwin code for the simulation; (3) the raw results of the simulation. [file peerj-02-583-s002.zip › Simulation/res_gap/r27177748_800.drw]

r := table([{['E_L_cov_A', [[Stat(10000,-1.8630751,3.1687545,-5923.9884,7362.2505,-8956.5207,14020.399,1.1724929,''), Stat(10000,-2.4612594,2.0809552,-6303.0106,7221.6369,-8675.3364,12585.692,0.71352315,''), Stat(10000,3.2499956,9.1764086,-1626.6885,5396.8797,-1524.9873,8730.1359,5.7486108,'')]]],['E_L_cov_MC', [[0.73099766, 0.41309811, 6.0858905]]],['E_L_cov_bl', [[[Stat(10000,0,1.6119921,4153.4251,2853.5934,2216.656,1895.7706,0,''), Stat(10000,0,0.83759497,73.619592,22.829413,8.5464692,3.7265405,0,''), Stat(10000,4.1302643,8.862489,-1498.3876,4341.6313,-1188.6499,5413.3389,6.2222134,'')], [Stat(10000,0,1.6109949,4162.6176,2868.5303,2234.6105,1916.3668,0,''), Stat(10000,0,0.84052487,65.655223,20.630001,7.8634547,3.4941295,0,''), Stat(10000,4.1302643,8.862489,-1498.3876,4341.6313,-1188.6499,5413.3389,6.2222134,'')]]]],['E_cov_tripl', [Stat(10000,4.1428214,9.0684735,-2092.7765,5339.0558,-2232.7219,8032.0114,6.4412544,'')]],['V_L_cov_MC', [[0.034061493, 0.027752031, 0.026477162]]],['bl', [[36.148167, 32.195868, 32.329854, 48.737736, 3.760841]]],['cov_bl_true', [[0.48098475, 0, 5.8924168]]]}],unassigned):
