# Supplementary material for: Fast and accurate estimation of the covariance between pairwise maximum likelihood distances
Source: PeerJ. 2014 Sep 25;2:e583. doi: 10.7717/peerj.583 (PMC4179615; doi:10.7717/peerj.583)
Supplement: Supplemental Information 2 — (1) A file Readme.txt describing the simulation environment and the format of the results; (2) the Darwin code for the simulation; (3) the raw results of the simulation. [file peerj-02-583-s002.zip › Simulation/res_gap/r278548790_200.drw]

r := table([{['E_L_cov_A', [[Stat(10000,-7.4905139,15.851916,20304.745,118436.22,585442.54,4309784.7,1.2586883,''), Stat(10000,-8.9003998,12.194661,9935.2196,58167.242,154576.92,1066670.1,-0.92120393,''), Stat(10000,0.33189562,35.721896,10707.123,90733.2,380418.73,3629662.1,8.1762435,'')]]],['E_L_cov_MC', [[3.7316678, 0.3801361, 9.8549664]]],['E_L_cov_bl', [[[Stat(10000,0,13.612516,5633.5882,40092.177,73952.675,482965.19,2.4281273,''), Stat(10000,0,4.7167621,145.76125,257.62047,576.35569,1558.1703,0,''), Stat(10000,2.1650292,21.634755,23381.297,115965.01,630532.39,4300275.6,7.2304393,'')], [Stat(10000,0,13.63167,5420.6627,40685.875,73066.534,490390.36,2.4406663,''), Stat(10000,0,4.7267754,143.00123,254.01032,573.22894,1563.8945,0,''), Stat(10000,2.1650292,21.634755,23381.297,115965.01,630532.39,4300275.6,7.2304393,'')]]]],['E_cov_tripl', [Stat(10000,-13.578498,26.674071,27814.601,155407.24,966763.08,7909977.2,6.0707629,'')]],['V_L_cov_MC', [[0.14813906, 0.098158513, 0.11261897]]],['bl', [[16.419877, 16.761604, 35.210495, 20.318396, 6.063601]]],['cov_bl_true', [[3.1571833, 0, 9.2460269]]]}],unassigned):
