# Supplementary material for: Fast and accurate estimation of the covariance between pairwise maximum likelihood distances
Source: PeerJ. 2014 Sep 25;2:e583. doi: 10.7717/peerj.583 (PMC4179615; doi:10.7717/peerj.583)
Supplement: Supplemental Information 2 — (1) A file Readme.txt describing the simulation environment and the format of the results; (2) the Darwin code for the simulation; (3) the raw results of the simulation. [file peerj-02-583-s002.zip › Simulation/res_gap/r278548790_500.drw]

r := table([{['E_L_cov_A', [[Stat(10000,-1.2730152,3.9894514,-8649.3756,12578.951,-19491.81,35506.499,2.0444216,''), Stat(10000,-2.1995406,2.1440538,919.21966,3547.5629,943.49198,3786.7743,-0.056584205,''), Stat(10000,2.7558219,10.89337,-3995.7897,10725.253,-9150.5348,31945.582,6.4063134,'')]]],['E_L_cov_MC', [[1.3884103, 0.11389115, 6.2179366]]],['E_L_cov_bl', [[[Stat(10000,0,5.8187543,-1970.3998,2692.6114,-1690.9395,3048.1486,1.3090192,''), Stat(10000,0,0.71637915,6.2455551,2.6792982,1.4174076,0.83969052,0,''), Stat(10000,2.6626099,10.606005,-10799.419,19265.61,-35308.405,77383.145,7.3027891,'')], [Stat(10000,0,5.8544655,-1979.9946,2749.852,-1762.272,3175.4663,1.3090192,''), Stat(10000,0,0.73012864,6.2591518,2.6988821,1.4383555,0.85980203,0,''), Stat(10000,2.6626099,10.606005,-10799.419,19265.61,-35308.405,77383.145,7.3027891,'')]]]],['E_cov_tripl', [Stat(10000,2.2730449,13.8246,-9066.6292,17148.403,-28782.773,69578.952,7.0700638,'')]],['V_L_cov_MC', [[0.025102342, 0.017830952, 0.029651783]]],['bl', [[25.164577, 30.403524, 17.988578, 19.296767, 5.4334406]]],['cov_bl_true', [[1.1261898, 0, 6.0503472]]]}],unassigned):
