# Supplementary material for: Fast and accurate estimation of the covariance between pairwise maximum likelihood distances
Source: PeerJ. 2014 Sep 25;2:e583. doi: 10.7717/peerj.583 (PMC4179615; doi:10.7717/peerj.583)
Supplement: Supplemental Information 2 — (1) A file Readme.txt describing the simulation environment and the format of the results; (2) the Darwin code for the simulation; (3) the raw results of the simulation. [file peerj-02-583-s002.zip › Simulation/res_gap/r278548790_800.drw]

r := table([{['E_L_cov_A', [[Stat(10000,-5.2993178,7.6556258,-7829.4958,32771.432,-66187.449,313870.61,1.5468599,''), Stat(10000,-5.2151312,6.6510721,-12304.19,41086.546,-113661.65,456128.69,1.8771928,''), Stat(10000,4.797107,26.425607,-28553.592,138907.55,-674765.49,4017234.4,16.59152,'')]]],['E_L_cov_MC', [[0.78630087, -0.21829493, 18.27367]]],['E_L_cov_bl', [[[Stat(10000,0,2.882288,2572.5031,2473.8198,2888.2855,3903.7874,0,''), Stat(10000,0,2.9434767,2135.6351,1948.61,2157.8768,2777.2279,0,''), Stat(10000,11.166077,28.471238,-31981.448,153302.41,-765032.34,4422713.5,20.731285,'')], [Stat(10000,0,2.9242917,2534.5083,2457.5188,2888.6044,3929.1394,0,''), Stat(10000,0,2.9983208,2095.2705,1924.3973,2145.0775,2780.4604,0,''), Stat(10000,11.166077,28.471238,-31981.448,153302.41,-765032.34,4422713.5,20.731285,'')]]]],['E_cov_tripl', [Stat(10000,12.303107,33.237819,-38692.78,222084.26,-1326749.7,9159664.7,24.125755,'')]],['V_L_cov_MC', [[0.34772486, 0.32180125, 0.41843374]]],['bl', [[76.721314, 60.336363, 72.639705, 74.533418, 0.77958244]]],['cov_bl_true', [[0.097434659, 0, 16.874162]]]}],unassigned):
