# Supplementary material for: Fast and accurate estimation of the covariance between pairwise maximum likelihood distances
Source: PeerJ. 2014 Sep 25;2:e583. doi: 10.7717/peerj.583 (PMC4179615; doi:10.7717/peerj.583)
Supplement: Supplemental Information 2 — (1) A file Readme.txt describing the simulation environment and the format of the results; (2) the Darwin code for the simulation; (3) the raw results of the simulation. [file peerj-02-583-s002.zip › Simulation/res_gap/r281541791_200.drw]

r := table([{['E_L_cov_A', [[Stat(10000,-18.634451,23.82064,-36956.576,371605.52,-3070564.1,38216902,6.983086,''), Stat(10000,-16.747144,16.58071,32782.096,283035.88,2057066.1,21931206,-3.0835051,''), Stat(10000,4.8041605,78.133992,-72853.772,971755,-11359531,1.9974081e+08,33.109075,'')]]],['E_L_cov_MC', [[3.8016766, 1.4763383, 28.165114]]],['E_L_cov_bl', [[[Stat(10000,0,13.81378,-21302.829,106804.34,-392979.31,2063242.4,4.6985288,''), Stat(10000,0,6.793997,1323.4126,3474.2492,11274.877,43206.365,0,''), Stat(10000,11.158678,60.516193,-77043.49,936227.74,-11319999,1.6644588e+08,35.141695,'')], [Stat(10000,0,13.81378,-21303.143,107427.77,-394879.92,2083701,4.7047159,''), Stat(10000,0,6.8174431,1257.69,3344.0429,11006.216,42829.539,0,''), Stat(10000,11.158678,60.516193,-77043.49,936227.74,-11319999,1.6644588e+08,35.141695,'')]]]],['E_cov_tripl', [Stat(10000,6.6513609,72.523124,-92383.131,1269652,-17683703,2.9577687e+08,36.211309,'')]],['V_L_cov_MC', [[0.49496861, 0.37782026, 0.61206888]]],['bl', [[39.370595, 37.661002, 30.044179, 32.084599, 5.6131068]]],['cov_bl_true', [[2.9125735, 0, 26.289018]]]}],unassigned):
