# Supplementary material for: Fast and accurate estimation of the covariance between pairwise maximum likelihood distances
Source: PeerJ. 2014 Sep 25;2:e583. doi: 10.7717/peerj.583 (PMC4179615; doi:10.7717/peerj.583)
Supplement: Supplemental Information 2 — (1) A file Readme.txt describing the simulation environment and the format of the results; (2) the Darwin code for the simulation; (3) the raw results of the simulation. [file peerj-02-583-s002.zip › Simulation/res_gap/r281541791_500.drw]

r := table([{['E_L_cov_A', [[Stat(10000,-3.9765508,4.893952,2478.0273,13169.799,10374.618,54159.239,0.34076017,''), Stat(10000,-4.4550406,4.0264991,422.8367,11350.223,1581.3601,40572.881,0.08401417,''), Stat(10000,2.685725,16.774563,3984.4779,18639.392,28373.109,130304.73,7.0640106,'')]]],['E_L_cov_MC', [[0.54904039, 0.025936194, 7.8447133]]],['E_L_cov_bl', [[[Stat(10000,0,2.4657181,3939.2798,3670.7754,4028.6434,5016.6535,0,''), Stat(10000,0,1.6116472,675.73387,419.64368,318.29246,278.99592,0,''), Stat(10000,3.9797531,13.624313,11178.35,25424.409,62036.493,189746.1,6.8092449,'')], [Stat(10000,0,2.4725862,3938.1145,3687.6156,4063.1212,5076.5949,0,''), Stat(10000,0,1.6158681,636.16096,402.76122,309.84663,274.55692,0,''), Stat(10000,3.9797531,13.624313,11178.35,25424.409,62036.493,189746.1,6.8092449,'')]]]],['E_cov_tripl', [Stat(10000,3.5748802,15.123795,9712.4592,25691.981,64309.356,225766.98,6.9633679,'')]],['V_L_cov_MC', [[0.065486002, 0.05887344, 0.062067131]]],['bl', [[30.622518, 30.743286, 42.91256, 35.173036, 2.2314433]]],['cov_bl_true', [[0.45126972, 0, 7.6668539]]]}],unassigned):
