# Supplementary material for: Fast and accurate estimation of the covariance between pairwise maximum likelihood distances
Source: PeerJ. 2014 Sep 25;2:e583. doi: 10.7717/peerj.583 (PMC4179615; doi:10.7717/peerj.583)
Supplement: Supplemental Information 2 — (1) A file Readme.txt describing the simulation environment and the format of the results; (2) the Darwin code for the simulation; (3) the raw results of the simulation. [file peerj-02-583-s002.zip › Simulation/res_gap/r281541791_800.drw]

r := table([{['E_L_cov_A', [[Stat(10000,-1.3633209,9.1794141,-2436.9592,19801.989,-10501.438,117008.67,3.3623764,''), Stat(10000,-2.877637,3.0728506,6589.396,10070.293,14202.271,26926.045,-0.50039879,''), Stat(10000,2.2793374,16.437124,16071.457,55595.592,199280.18,900479.59,6.4093845,'')]]],['E_L_cov_MC', [[4.1020893, -0.15516004, 10.085229]]],['E_L_cov_bl', [[[Stat(10000,0,7.9917147,-5915.1701,13374.882,-19981.312,60138.237,3.7108405,''), Stat(10000,0,0.78340989,1.2830438,0.86336514,0.60552865,0.43898299,0,''), Stat(10000,3.6475594,17.664205,19682.73,66206.525,258912.2,1222380.7,7.528227,'')], [Stat(10000,0,7.9803344,-5868.1749,13385.407,-19867.763,60305.678,3.7185866,''), Stat(10000,0,0.84503335,1.3526848,0.97179132,0.73424939,0.57632662,0,''), Stat(10000,3.6475594,17.664205,19682.73,66206.525,258912.2,1222380.7,7.528227,'')]]]],['E_cov_tripl', [Stat(10000,6.0590918,35.638784,37816.456,229029.01,1711918.8,15745333,11.041183,'')]],['V_L_cov_MC', [[0.25538716, 0.080901866, 0.3262967]]],['bl', [[50.260943, 136.31682, 18.781628, 18.703524, 20.669628]]],['cov_bl_true', [[3.0037585, 0, 9.0919507]]]}],unassigned):
