# Supplementary material for: Fast and accurate estimation of the covariance between pairwise maximum likelihood distances
Source: PeerJ. 2014 Sep 25;2:e583. doi: 10.7717/peerj.583 (PMC4179615; doi:10.7717/peerj.583)
Supplement: Supplemental Information 2 — (1) A file Readme.txt describing the simulation environment and the format of the results; (2) the Darwin code for the simulation; (3) the raw results of the simulation. [file peerj-02-583-s002.zip › Simulation/res_gap/r282879649_200.drw]

r := table([{['E_L_cov_A', [[Stat(10000,-16.184606,87.117246,-167463.08,4122983.1,-1.0669505e+08,3.1836409e+09,45.983526,''), Stat(10000,-14.64528,11.912955,-5271.6144,95595.314,-164523.66,3084857,0.68060548,''), Stat(10000,17.845775,159.75618,42767.168,3437570.8,83802758,5.236416e+09,59.176934,'')]]],['E_L_cov_MC', [[29.293978, 0.16922204, 70.002555]]],['E_L_cov_bl', [[[Stat(10000,0,86.105418,-109261.85,1924161.1,-33128366,7.100761e+08,41.176961,''), Stat(10000,0,0,0,0,0,0,0,''), Stat(10000,20.931967,176.90279,157713.25,5151755.6,1.9876733e+08,9.6626261e+09,53.570047,'')], [Stat(10000,0,86.472323,-108553.47,1911512.8,-32771816,7.0298618e+08,41.176961,''), Stat(10000,0,0,0,0,0,0,0,''), Stat(10000,20.931967,176.90279,157713.25,5151755.6,1.9876733e+08,9.6626261e+09,53.570047,'')]]]],['E_cov_tripl', [Stat(10000,10.883011,200.53272,176041.11,6528075,2.8445711e+08,1.5675041e+10,56.415919,'')]],['V_L_cov_MC', [[2.5929802, 0.23613447, 4.294071]]],['bl', [[75.970597, 56.557486, 9.9829122, 9.637649, 42.321838]]],['cov_bl_true', [[28.881857, 0, 66.465526]]]}],unassigned):
