# Supplementary material for: Fast and accurate estimation of the covariance between pairwise maximum likelihood distances
Source: PeerJ. 2014 Sep 25;2:e583. doi: 10.7717/peerj.583 (PMC4179615; doi:10.7717/peerj.583)
Supplement: Supplemental Information 2 — (1) A file Readme.txt describing the simulation environment and the format of the results; (2) the Darwin code for the simulation; (3) the raw results of the simulation. [file peerj-02-583-s002.zip › Simulation/res_gap/r282879649_500.drw]

r := table([{['E_L_cov_A', [[Stat(10000,-6.6704394,8.4044307,17613.947,71280.079,271084.61,1378873.8,-0.96162058,''), Stat(10000,-6.4610309,8.9935154,-7161.5252,41971.63,-81327.15,534030.56,1.0750294,''), Stat(10000,2.7949617,26.380817,12372.959,68352.736,255334.32,1664148.7,9.6147447,'')]]],['E_L_cov_MC', [[0.30163442, -0.76620486, 12.467509]]],['E_L_cov_bl', [[[Stat(10000,0,3.6778534,4539.5335,6229.1589,10301.157,19638.028,0,''), Stat(10000,0,3.515479,1931.9455,2197.1707,3087.5837,5137.6329,0,''), Stat(10000,5.4325488,22.722871,12878.364,55014.867,202721.03,1098120.7,10.738972,'')], [Stat(10000,0,3.6844899,4520.4304,6238.4708,10366.803,19846.128,0,''), Stat(10000,0,3.5663513,1889.0829,2169.7214,3079.9263,5177.0915,0,''), Stat(10000,5.4325488,22.722871,12878.364,55014.867,202721.03,1098120.7,10.738972,'')]]]],['E_cov_tripl', [Stat(10000,5.4087944,28.104462,13486.047,73645.405,313274.84,2148819,11.548678,'')]],['V_L_cov_MC', [[0.2366686, 0.2291607, 0.24788252]]],['bl', [[42.257219, 47.679318, 70.190801, 46.370553, 2.0299023]]],['cov_bl_true', [[0.40987324, 0, 11.529606]]]}],unassigned):
