# Supplementary material for: Fast and accurate estimation of the covariance between pairwise maximum likelihood distances
Source: PeerJ. 2014 Sep 25;2:e583. doi: 10.7717/peerj.583 (PMC4179615; doi:10.7717/peerj.583)
Supplement: Supplemental Information 2 — (1) A file Readme.txt describing the simulation environment and the format of the results; (2) the Darwin code for the simulation; (3) the raw results of the simulation. [file peerj-02-583-s002.zip › Simulation/res_gap/r282879649_800.drw]

r := table([{['E_L_cov_A', [[Stat(10000,-4.2668455,7.4160039,9592.9272,26444.25,60166.647,202813.93,0.30171483,''), Stat(10000,-3.9439065,4.3822958,-5848.3005,16645.397,-25503.693,82291.894,0.96265076,''), Stat(10000,4.1394941,16.731692,-3426.4662,23761.585,-13110.205,168089.36,9.4568877,'')]]],['E_L_cov_MC', [[1.0463803, 0.12307743, 11.043401]]],['E_L_cov_bl', [[[Stat(10000,0,3.5616247,7249.9873,9196.1823,13236.139,21148.783,0,''), Stat(10000,0,1.315204,147.03048,86.183856,61.890886,51.082594,0,''), Stat(10000,6.5299031,16.218401,2063.8281,17960.227,17957.773,105442.68,10.482521,'')], [Stat(10000,0,3.5626385,7270.9073,9259.804,13381.004,21464.235,0,''), Stat(10000,0,1.3174104,139.85679,82.365206,58.854074,48.187508,0,''), Stat(10000,6.5299031,16.218401,2063.8281,17960.227,17957.773,105442.68,10.482521,'')]]]],['E_cov_tripl', [Stat(10000,7.2223339,19.568235,4999.438,27741.069,52614.743,269682.61,11.576316,'')]],['V_L_cov_MC', [[0.19740351, 0.14814151, 0.16379582]]],['bl', [[54.863468, 51.230692, 67.015423, 61.828809, 6.6183726]]],['cov_bl_true', [[0.86516708, 0, 10.267113]]]}],unassigned):
