# Supplementary material for: Fast and accurate estimation of the covariance between pairwise maximum likelihood distances
Source: PeerJ. 2014 Sep 25;2:e583. doi: 10.7717/peerj.583 (PMC4179615; doi:10.7717/peerj.583)
Supplement: Supplemental Information 2 — (1) A file Readme.txt describing the simulation environment and the format of the results; (2) the Darwin code for the simulation; (3) the raw results of the simulation. [file peerj-02-583-s002.zip › Simulation/res_gap/r286287985_200.drw]

r := table([{['E_L_cov_A', [[Stat(10000,-39.976869,47.082107,-115436.26,2414813.6,-52708436,1.4249413e+09,15.984221,''), Stat(10000,-32.82245,42.215895,-138393.69,2790969.9,-62385096,1.5937495e+09,15.407231,''), Stat(10000,6.0268152,189.18519,-92976.504,3269452.4,-48469544,2.9407317e+09,59.615437,'')]]],['E_L_cov_MC', [[5.182148, 1.6782163, 61.254623]]],['E_L_cov_bl', [[[Stat(10000,0,24.32365,-20437.34,176469.67,-248543.12,6129115.3,4.7424167,''), Stat(10000,0,21.021557,7281.0766,41537.999,298553.19,2589793.3,0,''), Stat(10000,18.975098,158.9462,-76922.604,2580809.8,-26978419,1.8390724e+09,66.419415,'')], [Stat(10000,0,24.379633,-20645.846,178194.3,-246145.16,6266389.5,4.7409868,''), Stat(10000,0,21.562523,7171.2655,41340.006,301174.24,2658459.5,0,''), Stat(10000,18.975098,158.9462,-76922.604,2580809.8,-26978419,1.8390724e+09,66.419415,'')]]]],['E_cov_tripl', [Stat(10000,14.160484,179.95742,-92119.591,3450128.5,-43626777,3.2841886e+09,71.22253,'')]],['V_L_cov_MC', [[2.8306735, 2.3836238, 3.9276787]]],['bl', [[67.902394, 53.107568, 55.953341, 56.047537, 5.4332064]]],['cov_bl_true', [[2.815348, 0, 55.964205]]]}],unassigned):
