# Supplementary material for: Fast and accurate estimation of the covariance between pairwise maximum likelihood distances
Source: PeerJ. 2014 Sep 25;2:e583. doi: 10.7717/peerj.583 (PMC4179615; doi:10.7717/peerj.583)
Supplement: Supplemental Information 2 — (1) A file Readme.txt describing the simulation environment and the format of the results; (2) the Darwin code for the simulation; (3) the raw results of the simulation. [file peerj-02-583-s002.zip › Simulation/res_gap/r286287985_500.drw]

r := table([{['E_L_cov_A', [[Stat(10000,-3.8837884,18.221959,-12532.556,84219.497,-247896.41,2027447.2,7.3670436,''), Stat(10000,-6.1180058,6.3775298,-12650.386,39540.302,-110262,422110.09,1.532176,''), Stat(10000,5.680748,36.825169,19196.954,131653.77,733485.67,6397540.2,13.963638,'')]]],['E_L_cov_MC', [[7.1328502, 0.47914407, 18.501319]]],['E_L_cov_bl', [[[Stat(10000,0,16.060785,9649.2277,30353.566,79658.641,337982.51,5.0529853,''), Stat(10000,0,0,0,0,0,0,0,''), Stat(10000,9.0611868,35.432897,-37741.414,217801.65,-1287861.3,8998344.6,21.733233,'')], [Stat(10000,0,16.204302,9439.5855,30143.421,77789.704,336290.78,5.0926411,''), Stat(10000,0,0,0,0,0,0,0,''), Stat(10000,9.0611868,35.432897,-37741.414,217801.65,-1287861.3,8998344.6,21.733233,'')]]]],['E_cov_tripl', [Stat(10000,9.1987618,39.25328,-37760.782,242688.56,-1505916.1,11902015,23.142362,'')]],['V_L_cov_MC', [[0.397057, 0.15348323, 0.38304039]]],['bl', [[56.685942, 55.802907, 33.397236, 40.123171, 24.372576]]],['cov_bl_true', [[5.8255188, 0, 17.20275]]]}],unassigned):
