# Supplementary material for: Fast and accurate estimation of the covariance between pairwise maximum likelihood distances
Source: PeerJ. 2014 Sep 25;2:e583. doi: 10.7717/peerj.583 (PMC4179615; doi:10.7717/peerj.583)
Supplement: Supplemental Information 2 — (1) A file Readme.txt describing the simulation environment and the format of the results; (2) the Darwin code for the simulation; (3) the raw results of the simulation. [file peerj-02-583-s002.zip › Simulation/res_gap/r286287985_800.drw]

r := table([{['E_L_cov_A', [[Stat(10000,-1.7965221,3.4932326,3332.99,5604.8202,5083.7177,9670.9709,0.31535131,''), Stat(10000,-2.5697773,2.5175976,-7476.5512,9329.5443,-12562.789,19900.352,0.84592423,''), Stat(10000,6.1916454,17.23006,23668.119,72611.937,257960.44,1034276.3,8.1904101,'')]]],['E_L_cov_MC', [[0.25252604, 0.032528063, 11.573039]]],['E_L_cov_bl', [[[Stat(10000,0,1.7851799,4678.1928,3505.4121,2953.381,2734.1639,0,''), Stat(10000,0,1.0375984,70.859261,25.003209,10.856526,5.6254411,0,''), Stat(10000,7.8993578,17.634932,25263.153,77706.464,271802.56,1055871.4,8.8557985,'')], [Stat(10000,0,1.7851799,4691.4713,3525.3137,2978.7834,2765.447,0,''), Stat(10000,0,1.0472426,67.38922,24.0719,10.619981,5.6016955,0,''), Stat(10000,7.8993578,17.634932,25263.153,77706.464,271802.56,1055871.4,8.8557985,'')]]]],['E_cov_tripl', [Stat(10000,8.3145826,19.351745,27724.833,93960.845,363073.15,1562565.4,9.3349602,'')]],['V_L_cov_MC', [[0.040653982, 0.034734971, 0.080266676]]],['bl', [[57.900142, 35.16885, 34.620224, 30.015665, 4.1981974]]],['cov_bl_true', [[0.53872622, 0, 11.080821]]]}],unassigned):
