# Supplementary material for: Fast and accurate estimation of the covariance between pairwise maximum likelihood distances
Source: PeerJ. 2014 Sep 25;2:e583. doi: 10.7717/peerj.583 (PMC4179615; doi:10.7717/peerj.583)
Supplement: Supplemental Information 2 — (1) A file Readme.txt describing the simulation environment and the format of the results; (2) the Darwin code for the simulation; (3) the raw results of the simulation. [file peerj-02-583-s002.zip › Simulation/res_gap/r305715401_200.drw]

r := table([{['E_L_cov_A', [[Stat(10000,-86.829379,107.27105,76906.705,4260277.9,1.019169e+08,6.5140707e+09,1.668352,''), Stat(10000,-74.114732,71.817813,-77491.541,3352163.3,-65853468,3.5089e+09,12.232684,''), Stat(10000,-8.3126904,181.08208,-56788.155,6161653,-3974805.5,1.2274771e+10,64.880847,'')]]],['E_L_cov_MC', [[3.7129929, -1.4029526, 70.023056]]],['E_L_cov_bl', [[[Stat(10000,0,42.103586,43715.785,569615.57,9161860,1.7511918e+08,0,''), Stat(10000,0,26.981897,-130465.79,1802980,-25184813,3.5513201e+08,14.272652,''), Stat(10000,18.039882,205.14365,-28693.794,4905569.9,39948088,9.0245806e+09,77.634509,'')], [Stat(10000,0,45.696333,43085.353,567337.31,9260900.2,1.8038654e+08,0,''), Stat(10000,0,27.568835,-130978.52,1815279.6,-25411538,3.5908769e+08,14.297029,''), Stat(10000,18.039882,205.14365,-28693.794,4905569.9,39948088,9.0245806e+09,77.634509,'')]]]],['E_cov_tripl', [Stat(10000,16.623899,246.13226,-79150.13,7641272.4,-33746165,1.8533489e+10,94.507887,'')]],['V_L_cov_MC', [[10.973024, 8.8583513, 10.942541]]],['bl', [[80.278277, 101.16652, 74.480407, 78.166276, 9.1837483]]],['cov_bl_true', [[4.8967282, 0, 72.512937]]]}],unassigned):
