# Supplementary material for: Fast and accurate estimation of the covariance between pairwise maximum likelihood distances
Source: PeerJ. 2014 Sep 25;2:e583. doi: 10.7717/peerj.583 (PMC4179615; doi:10.7717/peerj.583)
Supplement: Supplemental Information 2 — (1) A file Readme.txt describing the simulation environment and the format of the results; (2) the Darwin code for the simulation; (3) the raw results of the simulation. [file peerj-02-583-s002.zip › Simulation/res_gap/r305715401_500.drw]

r := table([{['E_L_cov_A', [[Stat(10000,-8.0034799,24.446192,1655.5947,120131.99,145541.67,4771148.1,5.2931689,''), Stat(10000,-7.6826748,9.8360094,6239.8168,61859.475,111258.47,1150263.9,-0.055788705,''), Stat(10000,2.8428501,35.418445,45126.091,345164.56,3032575.2,31903368,11.65462,'')]]],['E_L_cov_MC', [[6.2302695, -0.60919332, 20.825439]]],['E_L_cov_bl', [[[Stat(10000,0,13.229268,10446.717,47602.223,109021.35,694112.99,3.8952391,''), Stat(10000,0,1.2480278,2.9663968,3.0384481,3.2239356,3.5357546,0,''), Stat(10000,10.261665,55.819366,42500.878,300975.29,2551694.6,27612949,15.557318,'')], [Stat(10000,0,13.227726,10462.396,49459.257,110129.36,733230.88,3.8979997,''), Stat(10000,0,1.2611108,2.9784307,3.069629,3.2837848,3.6371008,0,''), Stat(10000,10.261665,55.819366,42500.878,300975.29,2551694.6,27612949,15.557318,'')]]]],['E_cov_tripl', [Stat(10000,8.0853974,86.917069,52880.552,474782.89,5334201.2,88299674,17.83301,'')]],['V_L_cov_MC', [[0.95559243, 0.42291586, 0.71484407]]],['bl', [[60.442004, 53.588174, 69.292599, 59.319758, 20.89505]]],['cov_bl_true', [[4.8666071, 0, 18.858027]]]}],unassigned):
