# Supplementary material for: Fast and accurate estimation of the covariance between pairwise maximum likelihood distances
Source: PeerJ. 2014 Sep 25;2:e583. doi: 10.7717/peerj.583 (PMC4179615; doi:10.7717/peerj.583)
Supplement: Supplemental Information 2 — (1) A file Readme.txt describing the simulation environment and the format of the results; (2) the Darwin code for the simulation; (3) the raw results of the simulation. [file peerj-02-583-s002.zip › Simulation/res_gap/r305715401_800.drw]

r := table([{['E_L_cov_A', [[Stat(10000,-3.9757628,7.2204695,-17289.507,50198.728,-156169.7,574922.34,3.0188955,''), Stat(10000,-4.1376728,4.9490403,-17884.405,48372.279,-144391.45,491984.42,2.2268414,''), Stat(10000,4.6888799,19.852299,-15694.557,57260.983,-172855.47,780483.24,12.590755,'')]]],['E_L_cov_MC', [[0.94642344, 0.25976252, 13.061952]]],['E_L_cov_bl', [[[Stat(10000,0,3.5608673,-1021.2243,4390.9882,-1.6974733,4031.698,0.81411255,''), Stat(10000,0,1.4387501,211.79642,140.4315,113.89635,106.05716,0,''), Stat(10000,7.9827832,20.432104,15929.304,51882.727,182627.62,796532.82,11.641689,'')], [Stat(10000,0,3.5623614,-1040.671,4432.208,-13.200062,4107.1504,0.81813534,''), Stat(10000,0,1.4473562,206.73988,138.82835,113.71127,106.72063,0,''), Stat(10000,7.9827832,20.432104,15929.304,51882.727,182627.62,796532.82,11.641689,'')]]]],['E_cov_tripl', [Stat(10000,8.8722685,23.654647,19406.132,74016.191,311086.08,1605887.9,12.995827,'')]],['V_L_cov_MC', [[0.22791126, 0.17679541, 0.21918557]]],['bl', [[63.710041, 58.531986, 60.826399, 64.229195, 6.4314658]]],['cov_bl_true', [[0.83953584, 0, 12.726895]]]}],unassigned):
