# Supplementary material for: Fast and accurate estimation of the covariance between pairwise maximum likelihood distances
Source: PeerJ. 2014 Sep 25;2:e583. doi: 10.7717/peerj.583 (PMC4179615; doi:10.7717/peerj.583)
Supplement: Supplemental Information 2 — (1) A file Readme.txt describing the simulation environment and the format of the results; (2) the Darwin code for the simulation; (3) the raw results of the simulation. [file peerj-02-583-s002.zip › Simulation/res_gap/r309538166_200.drw]

r := table([{['E_L_cov_A', [[Stat(10000,-53.410751,78.525704,-235997.3,8235935.2,-3.1546681e+08,1.3921455e+10,31.343646,''), Stat(10000,-54.129428,70.966092,-80868.511,2786156.3,-54713057,2.2925374e+09,11.835914,''), Stat(10000,-3.6967262,209.01855,-59797.646,5803328.6,-10914325,1.1023934e+10,66.01493,'')]]],['E_L_cov_MC', [[-4.4957952, 1.6518334, 74.277036]]],['E_L_cov_bl', [[[Stat(10000,0,35.92239,-74935.739,840054.98,-8375429.9,98089768,11.198202,''), Stat(10000,0,35.92239,11841.888,102464.52,1136301.9,15749609,0,''), Stat(10000,17.673031,205.15534,56157.107,4816054.9,1.5189139e+08,1.0858097e+10,67.919767,'')], [Stat(10000,0,38.557271,-75560.254,850760.42,-8464599.7,99923259,11.201372,''), Stat(10000,0,38.557271,11441.655,99463.619,1116753.4,15937414,0,''), Stat(10000,17.673031,205.15534,56157.107,4816054.9,1.5189139e+08,1.0858097e+10,67.919767,'')]]]],['E_cov_tripl', [Stat(10000,8.0082329,230.62872,101205.35,7519722.6,3.3362015e+08,2.6519219e+10,74.047077,'')]],['V_L_cov_MC', [[8.3976595, 6.4191655, 10.657373]]],['bl', [[79.065106, 95.26325, 71.9772, 60.117885, 6.9920123]]],['cov_bl_true', [[3.6664737, 0, 70.777502]]]}],unassigned):
