# Supplementary material for: Fast and accurate estimation of the covariance between pairwise maximum likelihood distances
Source: PeerJ. 2014 Sep 25;2:e583. doi: 10.7717/peerj.583 (PMC4179615; doi:10.7717/peerj.583)
Supplement: Supplemental Information 2 — (1) A file Readme.txt describing the simulation environment and the format of the results; (2) the Darwin code for the simulation; (3) the raw results of the simulation. [file peerj-02-583-s002.zip › Simulation/res_gap/r309538166_500.drw]

r := table([{['E_L_cov_A', [[Stat(10000,-2.5880931,2.8010569,-1969.1128,4790.4768,-2680.5748,6988.8374,0.34563593,''), Stat(10000,-2.6322505,2.4008709,-5646.783,7321.3177,-8772.3639,14119.011,0.60164539,''), Stat(10000,3.9205912,13.704875,12366.629,26489.169,63575.477,181119.13,6.1282879,'')]]],['E_L_cov_MC', [[0.081766748, 0.055780505, 7.5856136]]],['E_L_cov_bl', [[[Stat(10000,0,1.5726917,1598.2542,801.14063,476.79237,324.49883,0,''), Stat(10000,0,1.5983042,874.21936,385.45618,205.43729,127.4444,0,''), Stat(10000,4.5531959,12.285126,6160.432,13322.367,22756.653,58432.312,7.0298161,'')], [Stat(10000,0,1.5726917,1563.4305,787.58625,470.98615,322.02868,0,''), Stat(10000,0,1.5988609,842.20958,374.14289,200.71352,125.24788,0,''), Stat(10000,4.5531959,12.285126,6160.432,13322.367,22756.653,58432.312,7.0298161,'')]]]],['E_cov_tripl', [Stat(10000,4.3352921,13.636376,7939.7848,17110.002,34349.14,93855.299,6.8952787,'')]],['V_L_cov_MC', [[0.022029468, 0.020593463, 0.031806639]]],['bl', [[29.923114, 22.494175, 22.505488, 22.741293, 0.59643656]]],['cov_bl_true', [[0.11910186, 0, 7.453031]]]}],unassigned):
