# Supplementary material for: Fast and accurate estimation of the covariance between pairwise maximum likelihood distances
Source: PeerJ. 2014 Sep 25;2:e583. doi: 10.7717/peerj.583 (PMC4179615; doi:10.7717/peerj.583)
Supplement: Supplemental Information 2 — (1) A file Readme.txt describing the simulation environment and the format of the results; (2) the Darwin code for the simulation; (3) the raw results of the simulation. [file peerj-02-583-s002.zip › Simulation/res_gap/r309538166_800.drw]

r := table([{['E_L_cov_A', [[Stat(10000,-2.9617356,3.6596983,-8980.2521,14214.54,-23800.437,47715.715,1.2438769,''), Stat(10000,-3.2904532,3.2629367,-16364.714,32539.484,-72097.422,174635.38,1.7955412,''), Stat(10000,5.1063251,14.765211,-8819.577,21735.427,-38426.87,117439.57,9.7840303,'')]]],['E_L_cov_MC', [[0.34808606, 0.29015267, 9.7593362]]],['E_L_cov_bl', [[[Stat(10000,0,1.5609554,913.18842,741.05094,407.84349,290.03232,0.094961704,''), Stat(10000,0,1.2306874,-208.34977,266.74643,85.428938,51.537242,0.094961704,''), Stat(10000,6.6524018,14.947412,-11108.431,23254.326,-46011.365,116118.29,10.878539,'')], [Stat(10000,0,1.5621016,1845.1627,1003.2222,654.98512,493.28212,0,''), Stat(10000,0,1.2356381,-244.9812,263.14309,83.707324,51.181799,0.095263885,''), Stat(10000,6.6524018,14.947412,-11108.431,23254.326,-46011.365,116118.29,10.878539,'')]]]],['E_cov_tripl', [Stat(10000,6.8588514,16.64707,-11573.057,27086.408,-57014.881,161914.06,11.547949,'')]],['V_L_cov_MC', [[0.056115396, 0.051580836, 0.070950355]]],['bl', [[51.753043, 42.284267, 42.449958, 42.805284, 1.440955]]],['cov_bl_true', [[0.18102028, 0, 9.4654255]]]}],unassigned):
