# Supplementary material for: Fast and accurate estimation of the covariance between pairwise maximum likelihood distances
Source: PeerJ. 2014 Sep 25;2:e583. doi: 10.7717/peerj.583 (PMC4179615; doi:10.7717/peerj.583)
Supplement: Supplemental Information 2 — (1) A file Readme.txt describing the simulation environment and the format of the results; (2) the Darwin code for the simulation; (3) the raw results of the simulation. [file peerj-02-583-s002.zip › Simulation/res_gap/r309611471_200.drw]

r := table([{['E_L_cov_A', [[Stat(10000,-20.604976,28.959586,-15954.129,329381.15,-1406107.2,34121203,3.0467046,''), Stat(10000,-20.061984,19.83716,-22267.664,332570.75,-2021766.8,33600131,2.6501652,''), Stat(10000,5.8776777,70.334721,-75009.595,1117363.1,-14575704,2.7019424e+08,34.894823,'')]]],['E_L_cov_MC', [[1.554745, 0.41580948, 30.016374]]],['E_L_cov_bl', [[[Stat(10000,0,13.044845,-16552.866,59453.142,-117980.21,531081.45,2.8657443,''), Stat(10000,0,10.335544,6489.8237,21920.367,91830.965,454736.61,0,''), Stat(10000,10.998936,64.851225,-29801.251,511929.08,-2533755.9,71009662,32.417308,'')], [Stat(10000,0,13.064632,-16610.618,59908.93,-118592.93,537220.06,2.8657443,''), Stat(10000,0,10.483653,6364.6843,21670.298,91269.581,453283.9,0,''), Stat(10000,10.998936,64.851225,-29801.251,511929.08,-2533755.9,71009662,32.417308,'')]]]],['E_cov_tripl', [Stat(10000,5.5876287,69.022219,-35131.484,644877.26,-3883623,1.1340296e+08,32.466757,'')]],['V_L_cov_MC', [[0.63113918, 0.60643603, 0.78587948]]],['bl', [[41.497754, 41.616608, 41.19311, 38.327475, 1.7641425]]],['cov_bl_true', [[0.88870197, 0, 28.147817]]]}],unassigned):
