# Supplementary material for: Fast and accurate estimation of the covariance between pairwise maximum likelihood distances
Source: PeerJ. 2014 Sep 25;2:e583. doi: 10.7717/peerj.583 (PMC4179615; doi:10.7717/peerj.583)
Supplement: Supplemental Information 2 — (1) A file Readme.txt describing the simulation environment and the format of the results; (2) the Darwin code for the simulation; (3) the raw results of the simulation. [file peerj-02-583-s002.zip › Simulation/res_gap/r309611471_500.drw]

r := table([{['E_L_cov_A', [[Stat(10000,-13.109477,14.31063,14177.412,126340.76,510315.41,5035696.7,0.8028161,''), Stat(10000,-12.240888,11.23125,-22551.276,134076.04,-672980.33,4859693.3,3.1398838,''), Stat(10000,5.3583031,40.898945,47720.913,400694.54,3859622.3,45019784,14.254149,'')]]],['E_L_cov_MC', [[1.9536938, 0.60159076, 23.667256]]],['E_L_cov_bl', [[[Stat(10000,0,7.4194407,-11863.411,30794.116,-55864.669,151590.22,2.2979471,''), Stat(10000,0,6.4442605,1342.3864,2247.6264,4762.1909,12424.704,0,''), Stat(10000,12.885243,47.29919,81818.414,816027.49,9360030.7,1.2069664e+08,15.571688,'')], [Stat(10000,0,7.4970311,-12004.71,31305.167,-57161.35,156177.56,2.3103888,''), Stat(10000,0,6.7504822,1313.5839,2217.5369,4755.5476,12704.487,0,''), Stat(10000,12.885243,47.29919,81818.414,816027.49,9360030.7,1.2069664e+08,15.571688,'')]]]],['E_cov_tripl', [Stat(10000,14.526617,54.127533,99684.802,1195502.2,16425311,2.5327714e+08,16.584864,'')]],['V_L_cov_MC', [[0.86851237, 0.66446064, 0.79384657]]],['bl', [[68.4445, 69.887172, 55.678152, 72.75265, 6.2593697]]],['cov_bl_true', [[1.3055972, 0, 22.654998]]]}],unassigned):
