# Supplementary material for: Fast and accurate estimation of the covariance between pairwise maximum likelihood distances
Source: PeerJ. 2014 Sep 25;2:e583. doi: 10.7717/peerj.583 (PMC4179615; doi:10.7717/peerj.583)
Supplement: Supplemental Information 2 — (1) A file Readme.txt describing the simulation environment and the format of the results; (2) the Darwin code for the simulation; (3) the raw results of the simulation. [file peerj-02-583-s002.zip › Simulation/res_gap/r309611471_800.drw]

r := table([{['E_L_cov_A', [[Stat(10000,1.3364513,16.633483,-11660.935,50827.093,-123404.57,668851.23,9.1275714,''), Stat(10000,-2.5146508,2.973912,4445.4212,7022.4774,7581.5556,13937.502,-0.29746948,''), Stat(10000,4.275354,19.487786,-2874.2151,38067.425,-9841.6776,449375.41,11.001816,'')]]],['E_L_cov_MC', [[9.4931101, -0.085448845, 12.293282]]],['E_L_cov_bl', [[[Stat(10000,3.960741,17.290098,-25367.202,81636.842,-285062.5,1090599.1,11.137333,''), Stat(10000,0,0,0,0,0,0,0,''), Stat(10000,7.3658455,26.554525,-16327.992,56040.338,-164981.2,719286.38,14.004454,'')], [Stat(10000,3.9653525,17.330979,-25605.573,82910.048,-291307.03,1120340.9,11.175103,''), Stat(10000,0,0,0,0,0,0,0,''), Stat(10000,7.3658455,26.554525,-16327.992,56040.338,-164981.2,719286.38,14.004454,'')]]]],['E_cov_tripl', [Stat(10000,8.7258438,33.232083,-27013.227,115401.91,-499097.17,2657475.4,17.24028,'')]],['V_L_cov_MC', [[0.37123608, 0.059296854, 0.28148727]]],['bl', [[60.738035, 70.036307, 31.03609, 29.458298, 47.159216]]],['cov_bl_true', [[8.3379831, 0, 11.869897]]]}],unassigned):
