# Supplementary material for: Fast and accurate estimation of the covariance between pairwise maximum likelihood distances
Source: PeerJ. 2014 Sep 25;2:e583. doi: 10.7717/peerj.583 (PMC4179615; doi:10.7717/peerj.583)
Supplement: Supplemental Information 2 — (1) A file Readme.txt describing the simulation environment and the format of the results; (2) the Darwin code for the simulation; (3) the raw results of the simulation. [file peerj-02-583-s002.zip › Simulation/res_gap/r312936692_200.drw]

r := table([{['E_L_cov_A', [[Stat(10000,-90.446868,87.529824,345411.79,15504122,7.8670345e+08,4.4718057e+10,-25.716571,''), Stat(10000,-69.646713,84.432401,257129.27,9405713.2,3.920573e+08,1.8802688e+10,-21.355066,''), Stat(10000,-13.344122,156.81014,212853.38,8755308.5,4.198437e+08,2.4839368e+10,27.823662,'')]]],['E_L_cov_MC', [[4.9252414, -3.0213906, 59.10078]]],['E_L_cov_bl', [[[Stat(10000,0,40.714921,-23241.841,403606.03,578371.17,44294625,6.3913175,''), Stat(10000,0,31.156172,13912.135,134908.53,1673164.2,25203883,0,''), Stat(10000,10.312466,220.07917,122894.22,4946560.4,1.9351217e+08,1.1018828e+10,49.638081,'')], [Stat(10000,0,40.789717,-24741.394,414316.61,536633.78,46742235,6.4833585,''), Stat(10000,0,31.172775,13477.761,131347.35,1645934.6,25170691,0,''), Stat(10000,10.312466,220.07917,122894.22,4946560.4,1.9351217e+08,1.1018828e+10,49.638081,'')]]]],['E_cov_tripl', [Stat(10000,5.2065232,251.29377,147210.73,7678984.6,3.6979412e+08,2.606515e+10,58.485846,'')]],['V_L_cov_MC', [[10.555227, 8.4219131, 8.9062129]]],['bl', [[70.688225, 73.810697, 108.70416, 83.866698, 7.5905339]]],['cov_bl_true', [[3.9985183, 0, 59.472711]]]}],unassigned):
