# Supplementary material for: Fast and accurate estimation of the covariance between pairwise maximum likelihood distances
Source: PeerJ. 2014 Sep 25;2:e583. doi: 10.7717/peerj.583 (PMC4179615; doi:10.7717/peerj.583)
Supplement: Supplemental Information 2 — (1) A file Readme.txt describing the simulation environment and the format of the results; (2) the Darwin code for the simulation; (3) the raw results of the simulation. [file peerj-02-583-s002.zip › Simulation/res_gap/r312936692_500.drw]

r := table([{['E_L_cov_A', [[Stat(10000,-7.4946314,12.28179,-20244.734,100770.27,-437432.93,2679260.8,3.5312043,''), Stat(10000,-7.5563617,9.0116226,-8037.1798,56201.111,-120775.53,939333.12,1.3273897,''), Stat(10000,4.7430921,31.076199,20488.549,129416.13,719239.32,5765352,12.082909,'')]]],['E_L_cov_MC', [[0.67891173, 0.34033556, 16.559447]]],['E_L_cov_bl', [[[Stat(10000,0,6.975767,-10090.661,19183.367,-28663.909,57428.715,1.7973185,''), Stat(10000,0,4.9003479,1076.3547,1327.961,2067.4701,3987.7876,0,''), Stat(10000,8.2975154,27.943585,1224.5354,66196.56,88963.394,1459662.4,16.088279,'')], [Stat(10000,0,6.9997309,-10196.108,19485.132,-29355.302,59114.398,1.8084998,''), Stat(10000,0,4.9294646,1041.8552,1302.4057,2053.1184,4010.6271,0,''), Stat(10000,8.2975154,27.943585,1224.5354,66196.56,88963.394,1459662.4,16.088279,'')]]]],['E_cov_tripl', [Stat(10000,6.1621803,31.836959,-574.58719,92070.186,93369.794,2783448.9,17.699675,'')]],['V_L_cov_MC', [[0.39713306, 0.33319434, 0.37939633]]],['bl', [[52.575601, 69.46252, 50.169694, 55.386531, 4.5902261]]],['cov_bl_true', [[0.94529113, 0, 15.478985]]]}],unassigned):
