# Supplementary material for: Fast and accurate estimation of the covariance between pairwise maximum likelihood distances
Source: PeerJ. 2014 Sep 25;2:e583. doi: 10.7717/peerj.583 (PMC4179615; doi:10.7717/peerj.583)
Supplement: Supplemental Information 2 — (1) A file Readme.txt describing the simulation environment and the format of the results; (2) the Darwin code for the simulation; (3) the raw results of the simulation. [file peerj-02-583-s002.zip › Simulation/res_gap/r312936692_800.drw]

r := table([{['E_L_cov_A', [[Stat(10000,-9.6363084,11.584172,-12062.892,73345.419,-219256.56,1569549.1,2.4977116,''), Stat(10000,-7.4447803,10.702902,5240.7917,60769.9,98976.396,1130188.7,0.67887949,''), Stat(10000,3.7931899,40.472988,-27575.321,252122.95,-1348330.4,16042293,21.368982,'')]]],['E_L_cov_MC', [[1.8448265, 0.55534841, 34.871878]]],['E_L_cov_bl', [[[Stat(10000,0,4.6111663,-11114.293,17048.398,-23609.618,37530.898,1.5176725,''), Stat(10000,0,4.9408215,3711.5211,5672.5389,10644.611,23444.729,0,''), Stat(10000,14.719416,55.526178,-8720.2466,226855.56,91427.357,17704410,30.553352,'')], [Stat(10000,0,4.626728,-11129.075,17093.259,-23611.285,37595.345,1.515322,''), Stat(10000,0,4.9373031,3677.1526,5657.0113,10701.537,23813.948,0,''), Stat(10000,14.719416,55.526178,-8720.2466,226855.56,91427.357,17704410,30.553352,'')]]]],['E_cov_tripl', [Stat(10000,16.525054,68.784361,-839.04814,327138.1,1238601.6,44051729,36.154839,'')]],['V_L_cov_MC', [[1.3904941, 1.3105531, 1.7746015]]],['bl', [[104.54167, 87.84796, 70.764519, 94.793333, 0.59154675]]],['cov_bl_true', [[0.073825584, 0, 28.282231]]]}],unassigned):
