# Supplementary material for: Fast and accurate estimation of the covariance between pairwise maximum likelihood distances
Source: PeerJ. 2014 Sep 25;2:e583. doi: 10.7717/peerj.583 (PMC4179615; doi:10.7717/peerj.583)
Supplement: Supplemental Information 2 — (1) A file Readme.txt describing the simulation environment and the format of the results; (2) the Darwin code for the simulation; (3) the raw results of the simulation. [file peerj-02-583-s002.zip › Simulation/res_gap/r314894973_200.drw]

r := table([{['E_L_cov_A', [[Stat(10000,-5.8900143,20.701139,-27130.657,160646.31,-840191.23,6261144.6,7.6896567,''), Stat(10000,-8.1666933,8.3521606,-14739.307,64662.359,-217047.26,1168297.7,1.5446374,''), Stat(10000,-0.33636825,29.252415,-70887.595,579452.25,-5112965.6,48065014,16.883022,'')]]],['E_L_cov_MC', [[5.6740489, 0.27136884, 9.8950059]]],['E_L_cov_bl', [[[Stat(10000,0,15.467417,9030.8491,52180.453,130634.27,923446.98,3.9665837,''), Stat(10000,0,2.9501864,18.538996,31.717755,64.435161,144.81899,0,''), Stat(10000,2.1047216,22.646929,-62516.303,454075.68,-3561042.8,29720220,16.415693,'')], [Stat(10000,0,15.472127,8443.4666,52126.417,121183.02,917314.09,4.028678,''), Stat(10000,0,2.9511917,18.568576,31.819021,64.724848,145.584,0,''), Stat(10000,2.1047216,22.646929,-62516.303,454075.68,-3561042.8,29720220,16.415693,'')]]]],['E_cov_tripl', [Stat(10000,-10.180517,29.712799,-69185.727,554094.45,-4785964.1,44404398,16.301956,'')]],['V_L_cov_MC', [[0.15499089, 0.084129332, 0.09774805]]],['bl', [[17.36395, 17.940143, 24.415966, 24.238419, 9.0394395]]],['cov_bl_true', [[4.8145075, 0, 9.8470701]]]}],unassigned):
