# Supplementary material for: Fast and accurate estimation of the covariance between pairwise maximum likelihood distances
Source: PeerJ. 2014 Sep 25;2:e583. doi: 10.7717/peerj.583 (PMC4179615; doi:10.7717/peerj.583)
Supplement: Supplemental Information 2 — (1) A file Readme.txt describing the simulation environment and the format of the results; (2) the Darwin code for the simulation; (3) the raw results of the simulation. [file peerj-02-583-s002.zip › Simulation/res_gap/r314894973_500.drw]

r := table([{['E_L_cov_A', [[Stat(10000,-4.1496053,14.521587,14061.856,72963.04,271167.45,1680020.8,2.430382,''), Stat(10000,-6.4341925,7.1268358,4177.8743,28452.968,34922.233,248217.67,-0.10353806,''), Stat(10000,12.888868,54.603044,-11817.664,198713.31,-296083,12257010,26.348371,'')]]],['E_L_cov_MC', [[3.9600731, 0.58334181, 30.020058]]],['E_L_cov_bl', [[[Stat(10000,0,10.075356,13102.532,34949.09,86584.126,307135.64,2.2080509,''), Stat(10000,0,1.1386659,1.8057959,1.5206773,1.5521645,1.7068881,0,''), Stat(10000,16.903186,49.186852,-19924.422,208888.54,-735375.42,11268842,30.942057,'')], [Stat(10000,0,10.130572,12949.169,34847.205,85687.226,306492.27,2.2346627,''), Stat(10000,0,1.1388281,1.8045115,1.5200022,1.5522299,1.707574,0,''), Stat(10000,16.903186,49.186852,-19924.422,208888.54,-735375.42,11268842,30.942057,'')]]]],['E_cov_tripl', [Stat(10000,17.542605,54.041634,-18379.314,248462.66,-719368.38,16703428,33.173314,'')]],['V_L_cov_MC', [[0.33025708, 0.1750509, 0.61300608]]],['bl', [[78.317323, 46.339585, 31.75468, 37.696902, 15.568]]],['cov_bl_true', [[3.4841891, 0, 27.88821]]]}],unassigned):
