# Supplementary material for: Fast and accurate estimation of the covariance between pairwise maximum likelihood distances
Source: PeerJ. 2014 Sep 25;2:e583. doi: 10.7717/peerj.583 (PMC4179615; doi:10.7717/peerj.583)
Supplement: Supplemental Information 2 — (1) A file Readme.txt describing the simulation environment and the format of the results; (2) the Darwin code for the simulation; (3) the raw results of the simulation. [file peerj-02-583-s002.zip › Simulation/res_gap/r314894973_800.drw]

r := table([{['E_L_cov_A', [[Stat(10000,-5.0491393,9.90229,6073.996,33422.838,59179.527,356676.6,1.1350582,''), Stat(10000,-4.7474249,6.1982556,5652.5621,25263.722,41019.87,198215.47,-0.0081492534,''), Stat(10000,4.9812918,27.063563,-23082.943,118459.26,-524035.94,3301640.7,17.111589,'')]]],['E_L_cov_MC', [[1.5453815, 0.3992083, 20.866147]]],['E_L_cov_bl', [[[Stat(10000,0,5.3666893,9731.1567,16806.307,32953.231,71767.287,0,''), Stat(10000,0,2.6916177,201.42123,165.53421,173.62223,225.81111,0,''), Stat(10000,11.471371,30.951023,-5084.8268,64972.275,-29903.882,1285762.3,19.978468,'')], [Stat(10000,0,5.393687,9751.0027,16928.312,33383.346,73162.181,0,''), Stat(10000,0,2.6930885,195.34169,160.88647,168.29172,218.62025,0,''), Stat(10000,11.471371,30.951023,-5084.8268,64972.275,-29903.882,1285762.3,19.978468,'')]]]],['E_cov_tripl', [Stat(10000,12.564998,37.298977,-6950.5213,93823.975,-61596.191,2721835.9,23.196492,'')]],['V_L_cov_MC', [[0.39417162, 0.28318402, 0.4280714]]],['bl', [[81.911621, 75.083254, 43.653478, 74.274924, 8.6622845]]],['cov_bl_true', [[1.150109, 0, 18.722577]]]}],unassigned):
