# Supplementary material for: Fast and accurate estimation of the covariance between pairwise maximum likelihood distances
Source: PeerJ. 2014 Sep 25;2:e583. doi: 10.7717/peerj.583 (PMC4179615; doi:10.7717/peerj.583)
Supplement: Supplemental Information 2 — (1) A file Readme.txt describing the simulation environment and the format of the results; (2) the Darwin code for the simulation; (3) the raw results of the simulation. [file peerj-02-583-s002.zip › Simulation/res_gap/r317277361_200.drw]

r := table([{['E_L_cov_A', [[Stat(10000,-13.868151,61.321648,-32646.316,853736.3,-5112145.8,2.1452942e+08,21.601841,''), Stat(10000,-15.721287,20.365211,19545.217,236006.25,1261476.5,17607648,-1.5943585,''), Stat(10000,-0.24809964,61.747836,-187219.03,3979084.1,-90839512,2.19697e+09,40.658445,'')]]],['E_L_cov_MC', [[19.083281, 0.040496069, 23.877794]]],['E_L_cov_bl', [[[Stat(10000,0,51.007938,59649.83,650632.36,8229172.4,1.2995072e+08,12.500615,''), Stat(10000,0,0,0,0,0,0,0,''), Stat(10000,7.0456328,61.783237,-167892.88,3169280.4,-63830723,1.3543828e+09,40.763257,'')], [Stat(10000,0,51.027627,60342.398,663693.63,8403829.8,1.3380851e+08,12.498741,''), Stat(10000,0,0,0,0,0,0,0,''), Stat(10000,7.0456328,61.783237,-167892.88,3169280.4,-63830723,1.3543828e+09,40.763257,'')]]]],['E_cov_tripl', [Stat(10000,3.9427603,72.043949,-178296.82,3658876.3,-80398616,1.8753927e+09,41.453281,'')]],['V_L_cov_MC', [[1.4677992, 0.44333141, 0.80640981]]],['bl', [[35.166458, 35.532665, 36.089269, 39.768655, 28.767303]]],['cov_bl_true', [[17.760075, 0, 22.763817]]]}],unassigned):
