# Supplementary material for: Fast and accurate estimation of the covariance between pairwise maximum likelihood distances
Source: PeerJ. 2014 Sep 25;2:e583. doi: 10.7717/peerj.583 (PMC4179615; doi:10.7717/peerj.583)
Supplement: Supplemental Information 2 — (1) A file Readme.txt describing the simulation environment and the format of the results; (2) the Darwin code for the simulation; (3) the raw results of the simulation. [file peerj-02-583-s002.zip › Simulation/res_gap/r317277361_500.drw]

r := table([{['E_L_cov_A', [[Stat(10000,-18.409229,28.760453,-35734.377,388341.88,-3049813.4,41870887,7.5916576,''), Stat(10000,-15.012747,19.989058,7977.0287,186797.53,488237.31,11429474,0.72921239,''), Stat(10000,3.9559042,73.723632,-34779.295,946144.74,-5701360.5,2.4239066e+08,35.393683,'')]]],['E_L_cov_MC', [[4.4851401, 1.1790779, 56.723692]]],['E_L_cov_bl', [[[Stat(10000,0,13.626097,-8356.3455,63322.492,-21021.603,855875.67,2.9163571,''), Stat(10000,0,9.7496099,1583.3842,4479.3447,16345.085,74091.928,0,''), Stat(10000,18.235166,134.24556,45292.52,1305900.8,27011329,1.009649e+09,43.071021,'')], [Stat(10000,0,13.742808,-9097.7258,64952.814,-29835.016,889149.63,2.9634401,''), Stat(10000,0,8.4950065,1543.208,4328.695,15393.163,66183.691,0,''), Stat(10000,18.235166,134.24556,45292.52,1305900.8,27011329,1.009649e+09,43.071021,'')]]]],['E_cov_tripl', [Stat(10000,23.680936,164.05963,22484.312,1683045.7,31767073,1.7306923e+09,56.491232,'')]],['V_L_cov_MC', [[4.0910822, 2.3904653, 7.0284988]]],['bl', [[104.35968, 92.270251, 76.28596, 66.946198, 11.23765]]],['cov_bl_true', [[2.4343181, 0, 45.111381]]]}],unassigned):
