# Supplementary material for: Fast and accurate estimation of the covariance between pairwise maximum likelihood distances
Source: PeerJ. 2014 Sep 25;2:e583. doi: 10.7717/peerj.583 (PMC4179615; doi:10.7717/peerj.583)
Supplement: Supplemental Information 2 — (1) A file Readme.txt describing the simulation environment and the format of the results; (2) the Darwin code for the simulation; (3) the raw results of the simulation. [file peerj-02-583-s002.zip › Simulation/res_gap/r317277361_800.drw]

r := table([{['E_L_cov_A', [[Stat(10000,1.0377371,5.1567411,-2079.1,2753.3904,-1333.4222,2115.0628,3.0457268,''), Stat(10000,-0.67403875,0.8674845,90.195437,333.08088,11.694736,34.597518,-0.0030859491,''), Stat(10000,4.336814,9.623679,9678.2572,14685.529,25604.28,51737.832,5.6757073,'')]]],['E_L_cov_MC', [[2.8512709, -0.0038958012, 6.5789779]]],['E_L_cov_bl', [[[Stat(10000,1.6924805,5.1605628,2485.3773,2093.5169,1408.8725,1449.1777,2.6297357,''), Stat(10000,0,0,0,0,0,0,0,''), Stat(10000,4.7499612,9.4673705,7873.3254,10704.789,16338.183,29391.373,6.0569086,'')], [Stat(10000,1.6927278,5.1678442,2480.5468,2091.3285,1406.2183,1447.3724,2.6310461,''), Stat(10000,0,0,0,0,0,0,0,''), Stat(10000,4.7499612,9.4673705,7873.3254,10704.789,16338.183,29391.373,6.0569086,'')]]]],['E_cov_tripl', [Stat(10000,4.7869023,10.017636,7626.549,11047.998,17458.865,33309.726,6.3246755,'')]],['V_L_cov_MC', [[0.015025076, 0.0027362875, 0.024012435]]],['bl', [[39.958329, 25.884405, 7.2130957, 6.864147, 19.48446]]],['cov_bl_true', [[2.8065769, 0, 6.699367]]]}],unassigned):
