# Supplementary material for: Fast and accurate estimation of the covariance between pairwise maximum likelihood distances
Source: PeerJ. 2014 Sep 25;2:e583. doi: 10.7717/peerj.583 (PMC4179615; doi:10.7717/peerj.583)
Supplement: Supplemental Information 2 — (1) A file Readme.txt describing the simulation environment and the format of the results; (2) the Darwin code for the simulation; (3) the raw results of the simulation. [file peerj-02-583-s002.zip › Simulation/res_gap/r325660495_500.drw]

r := table([{['E_L_cov_A', [[Stat(10000,-9.0545181,11.052283,-25930.398,114347.3,-540540.59,3051475.5,3.9274436,''), Stat(10000,-7.6162208,10.486265,-5258.8651,43282.187,-63665.414,583830.44,0.91916705,''), Stat(10000,8.3171414,34.548891,-84281.893,819753.94,-8594461.8,95965555,26.61074,'')]]],['E_L_cov_MC', [[1.312494, 0.17485759, 22.003537]]],['E_L_cov_bl', [[[Stat(10000,0,5.1827976,-14298.808,27969.514,-54991.147,115448.86,2.1595436,''), Stat(10000,0,3.1601662,981.36847,1121.2278,1586.6307,2658.3467,0,''), Stat(10000,11.221696,35.603078,-62027.794,474650.67,-3926477.2,35183601,26.958884,'')], [Stat(10000,0,5.1852565,-14608.041,28927.227,-57795.861,122949.89,2.1909468,''), Stat(10000,0,3.1620168,945.3686,1088.943,1552.2256,2618.0744,0,''), Stat(10000,11.221696,35.603078,-62027.794,474650.67,-3926477.2,35183601,26.958884,'')]]]],['E_cov_tripl', [Stat(10000,11.335875,41.45622,-86371.952,864583.21,-9289975,1.0639759e+08,31.018624,'')]],['V_L_cov_MC', [[0.29355446, 0.26167153, 0.39600887]]],['bl', [[62.908459, 44.461733, 53.235871, 50.810443, 4.2135232]]],['cov_bl_true', [[0.86521038, 0, 19.988177]]]}],unassigned):
