# Supplementary material for: Fast and accurate estimation of the covariance between pairwise maximum likelihood distances
Source: PeerJ. 2014 Sep 25;2:e583. doi: 10.7717/peerj.583 (PMC4179615; doi:10.7717/peerj.583)
Supplement: Supplemental Information 2 — (1) A file Readme.txt describing the simulation environment and the format of the results; (2) the Darwin code for the simulation; (3) the raw results of the simulation. [file peerj-02-583-s002.zip › Simulation/res_gap/r325660495_800.drw]

r := table([{['E_L_cov_A', [[Stat(10000,-0.071756569,6.6288119,-12053.387,21252.484,-41234.331,90615.392,4.0336577,''), Stat(10000,-1.8238757,1.9681033,-1546.689,2943.937,-1289.8228,2592.0839,0.23954063,''), Stat(10000,2.2434717,7.80323,8756.7593,12494.012,20221.487,38436.794,3.8646401,'')]]],['E_L_cov_MC', [[2.7347074, -0.066392489, 5.183586]]],['E_L_cov_bl', [[[Stat(10000,1.2236272,4.924357,-2822.1912,3140.0245,-1943.766,2645.1539,3.0772729,''), Stat(10000,0,0,0,0,0,0,0,''), Stat(10000,2.6607524,8.2603542,14146.782,23980.202,45858.031,96869.9,3.7889644,'')], [Stat(10000,1.2245485,4.9583619,-2783.9082,3118.5885,-1907.9029,2616.7778,3.0772729,''), Stat(10000,0,0,0,0,0,0,0,''), Stat(10000,2.6607524,8.2603542,14146.782,23980.202,45858.031,96869.9,3.7889644,'')]]]],['E_cov_tripl', [Stat(10000,2.6913104,9.2987567,15444.284,29399.19,63818.742,154487.92,4.0541082,'')]],['V_L_cov_MC', [[0.05960533, 0.023761662, 0.032754744]]],['bl', [[31.808583, 26.175666, 41.868828, 43.368647, 18.962385]]],['cov_bl_true', [[2.7207382, 0, 5.0212814]]]}],unassigned):
