# Supplementary material for: Fast and accurate estimation of the covariance between pairwise maximum likelihood distances
Source: PeerJ. 2014 Sep 25;2:e583. doi: 10.7717/peerj.583 (PMC4179615; doi:10.7717/peerj.583)
Supplement: Supplemental Information 2 — (1) A file Readme.txt describing the simulation environment and the format of the results; (2) the Darwin code for the simulation; (3) the raw results of the simulation. [file peerj-02-583-s002.zip › Simulation/res_gap/r338885138_200.drw]

r := table([{['E_L_cov_A', [[Stat(10000,-22.212613,57.076161,-185734.89,4176398.1,-1.0299206e+08,2.7664093e+09,28.039789,''), Stat(10000,-23.971443,25.693498,-36099.634,521090.19,-4586960.9,80276774,4.2131281,''), Stat(10000,0.81390196,84.240143,-47714.368,1178963.2,-9779364.3,3.7445459e+08,35.567873,'')]]],['E_L_cov_MC', [[8.1784073, 1.3721662, 35.15923]]],['E_L_cov_bl', [[[Stat(10000,0,31.863768,-75208.061,816664.67,-9811069.4,1.3223061e+08,15.790619,''), Stat(10000,0,6.2376815,160.41358,583.5525,2497.1901,11822.454,0,''), Stat(10000,9.0101756,85.309636,8414.2109,691701.68,5226342,1.9616136e+08,32.949504,'')], [Stat(10000,0,31.983547,-76164.585,839770.08,-10231557,1.3955858e+08,15.869975,''), Stat(10000,0,6.2977282,155.9289,577.23007,2517.0905,12118.716,0,''), Stat(10000,9.0101756,85.309636,8414.2109,691701.68,5226342,1.9616136e+08,32.949504,'')]]]],['E_cov_tripl', [Stat(10000,3.9284109,91.513163,-13779.028,921933.81,1689953.7,3.1138876e+08,35.208045,'')]],['V_L_cov_MC', [[1.5806467, 0.90848604, 1.5131576]]],['bl', [[45.759622, 52.539143, 44.145065, 39.565268, 15.432111]]],['cov_bl_true', [[8.6256347, 0, 32.029843]]]}],unassigned):
