# Supplementary material for: Fast and accurate estimation of the covariance between pairwise maximum likelihood distances
Source: PeerJ. 2014 Sep 25;2:e583. doi: 10.7717/peerj.583 (PMC4179615; doi:10.7717/peerj.583)
Supplement: Supplemental Information 2 — (1) A file Readme.txt describing the simulation environment and the format of the results; (2) the Darwin code for the simulation; (3) the raw results of the simulation. [file peerj-02-583-s002.zip › Simulation/res_gap/r338885138_500.drw]

r := table([{['E_L_cov_A', [[Stat(10000,-3.9443426,5.7999797,3412.846,17385.237,17312.159,93966.147,0.8394636,''), Stat(10000,-4.0681163,4.7918876,4965.4931,15259.614,20504.997,68989.346,-0.37886006,''), Stat(10000,5.3863858,22.023731,13678.206,58558.46,219902.33,1190199.1,11.022535,'')]]],['E_L_cov_MC', [[1.196839, 0.090253471, 13.915477]]],['E_L_cov_bl', [[[Stat(10000,0,3.2133124,60.925487,4892.0642,829.6185,5314.8453,0.88492093,''), Stat(10000,0,1.8844296,155.44356,103.85934,85.350844,82.984707,0,''), Stat(10000,7.8168575,24.166235,-3255.1016,33421.862,-7859.4848,348790.83,13.551156,'')], [Stat(10000,0,3.214411,40.929654,4909.8528,812.56736,5358.1686,0.89076017,''), Stat(10000,0,1.5624404,142.79181,94.374005,74.61506,67.222,0,''), Stat(10000,7.8168575,24.166235,-3255.1016,33421.862,-7859.4848,348790.83,13.551156,'')]]]],['E_cov_tripl', [Stat(10000,7.6712613,26.713438,-2688.0239,40896.655,3987.4198,567804.12,13.980638,'')]],['V_L_cov_MC', [[0.088417711, 0.070351207, 0.13021162]]],['bl', [[45.753033, 43.865429, 29.247111, 28.765225, 4.8285571]]],['cov_bl_true', [[0.99619041, 0, 12.80947]]]}],unassigned):
