# Supplementary material for: Fast and accurate estimation of the covariance between pairwise maximum likelihood distances
Source: PeerJ. 2014 Sep 25;2:e583. doi: 10.7717/peerj.583 (PMC4179615; doi:10.7717/peerj.583)
Supplement: Supplemental Information 2 — (1) A file Readme.txt describing the simulation environment and the format of the results; (2) the Darwin code for the simulation; (3) the raw results of the simulation. [file peerj-02-583-s002.zip › Simulation/res_gap/r338885138_800.drw]

r := table([{['E_L_cov_A', [[Stat(10000,-1.4004629,2.1172811,3437.5496,3149.7783,2405.3294,2667.8443,-0.058850702,''), Stat(10000,-1.7239999,1.6341093,-692.97405,1807.4416,-366.52874,1007.8777,0.1125078,''), Stat(10000,3.9219341,10.712629,2327.2225,6681.7934,5961.9207,16108.467,6.5703244,'')]]],['E_L_cov_MC', [[0.39244381, -0.079741891, 7.1954581]]],['E_L_cov_bl', [[[Stat(10000,0,1.1436202,-1207.1632,588.23299,-113.85151,59.737191,0.32433429,''), Stat(10000,0,0.59110809,195.45265,48.914855,14.746104,5.0805634,0,''), Stat(10000,4.7721951,10.604905,-971.62605,5185.0968,-463.09909,8182.1181,7.2395558,'')], [Stat(10000,0,1.149514,-1223.8266,595.33629,-116.73642,60.922157,0.32573685,''), Stat(10000,0,0.59350737,175.69485,45.146951,13.876489,4.8526152,0,''), Stat(10000,4.7721951,10.604905,-971.62605,5185.0968,-463.09909,8182.1181,7.2395558,'')]]]],['E_cov_tripl', [Stat(10000,4.8042191,10.945494,-1132.5929,6102.4379,-664.9236,11406.328,7.5101077,'')]],['V_L_cov_MC', [[0.016808848, 0.014207541, 0.029404522]]],['bl', [[41.130898, 29.18699, 25.841733, 25.091168, 1.8498309]]],['cov_bl_true', [[0.23312143, 0, 6.9558904]]]}],unassigned):
