# Supplementary material for: Fast and accurate estimation of the covariance between pairwise maximum likelihood distances
Source: PeerJ. 2014 Sep 25;2:e583. doi: 10.7717/peerj.583 (PMC4179615; doi:10.7717/peerj.583)
Supplement: Supplemental Information 2 — (1) A file Readme.txt describing the simulation environment and the format of the results; (2) the Darwin code for the simulation; (3) the raw results of the simulation. [file peerj-02-583-s002.zip › Simulation/res_gap/r341120060_200.drw]

r := table([{['E_L_cov_A', [[Stat(10000,-19.466102,41.237993,72402.848,859030.82,11287507,1.7727994e+08,-4.0351376,''), Stat(10000,-21.034549,23.082672,23477.716,325431.84,2105220.9,33741276,-1.9403533,''), Stat(10000,-1.920524,64.096085,13660.45,475880.08,3512571.3,93831376,20.43492,'')]]],['E_L_cov_MC', [[2.1463343, 1.4180238, 23.351944]]],['E_L_cov_bl', [[[Stat(10000,0,17.889323,22916.712,120412.5,755761.46,5467029.8,0,''), Stat(10000,0,11.188348,-29789.844,96491.416,-305126.83,999944.53,3.2346887,''), Stat(10000,6.6526046,54.000354,14924.725,341655.57,2418811.6,47144140,21.822097,'')], [Stat(10000,0,17.954074,22949.383,121301.09,765816.3,5572222.9,0,''), Stat(10000,0,11.318388,-29919.884,97175.373,-307994.78,1012089.9,3.2414013,''), Stat(10000,6.6526046,54.000354,14924.725,341655.57,2418811.6,47144140,21.822097,'')]]]],['E_cov_tripl', [Stat(10000,-23.413928,60.005674,8781.4755,423124.78,2366481.9,74610573,21.370649,'')]],['V_L_cov_MC', [[0.71301538, 0.58763788, 0.71139134]]],['bl', [[34.503693, 53.02826, 37.153929, 35.962147, 5.130002]]],['cov_bl_true', [[2.6520727, 0, 22.225641]]]}],unassigned):
