# Supplementary material for: Fast and accurate estimation of the covariance between pairwise maximum likelihood distances
Source: PeerJ. 2014 Sep 25;2:e583. doi: 10.7717/peerj.583 (PMC4179615; doi:10.7717/peerj.583)
Supplement: Supplemental Information 2 — (1) A file Readme.txt describing the simulation environment and the format of the results; (2) the Darwin code for the simulation; (3) the raw results of the simulation. [file peerj-02-583-s002.zip › Simulation/res_gap/r341120060_500.drw]

r := table([{['E_L_cov_A', [[Stat(10000,-6.0664434,9.3826543,-36794.93,172541.29,-905442.17,5258724.5,5.2355846,''), Stat(10000,-6.1372634,6.628839,-12050.551,44353.342,-124722.08,553757.09,1.4917215,''), Stat(10000,5.8156555,28.460348,-14716.693,90560.33,-258633.33,2150997.5,15.970582,'')]]],['E_L_cov_MC', [[1.9984412, 0.40530236, 16.14505]]],['E_L_cov_bl', [[[Stat(10000,0,4.7832072,9992.8443,18590.527,39714.015,94735.964,0,''), Stat(10000,0,2.6220187,356.70379,346.76255,414.55593,580.8929,0,''), Stat(10000,8.9715076,29.747374,22739.846,105599.18,545106.34,3529773.7,13.868548,'')], [Stat(10000,0,4.797434,10025.417,18727.282,40171.892,96227.141,0,''), Stat(10000,0,2.6348333,339.10759,334.00844,405.06305,576.55524,0,''), Stat(10000,8.9715076,29.747374,22739.846,105599.18,545106.34,3529773.7,13.868548,'')]]]],['E_cov_tripl', [Stat(10000,8.0094512,31.357492,26564.379,140303.04,837293.29,6256552.2,14.415208,'')]],['V_L_cov_MC', [[0.22460224, 0.1666164, 0.25019238]]],['bl', [[52.68954, 52.606012, 41.744045, 45.088248, 5.7468391]]],['cov_bl_true', [[1.1940067, 0, 15.525568]]]}],unassigned):
