# Supplementary material for: Fast and accurate estimation of the covariance between pairwise maximum likelihood distances
Source: PeerJ. 2014 Sep 25;2:e583. doi: 10.7717/peerj.583 (PMC4179615; doi:10.7717/peerj.583)
Supplement: Supplemental Information 2 — (1) A file Readme.txt describing the simulation environment and the format of the results; (2) the Darwin code for the simulation; (3) the raw results of the simulation. [file peerj-02-583-s002.zip › Simulation/res_gap/r341120060_800.drw]

r := table([{['E_L_cov_A', [[Stat(10000,-4.6432894,13.453537,29526.229,124200.48,592276.03,3226864,0.078578788,''), Stat(10000,-5.0324836,5.8353301,-8227.9207,26481.581,-53634.317,199980.73,1.3310194,''), Stat(10000,5.1142051,28.049928,-14401.002,94050.334,-281258.39,2353216.6,15.910695,'')]]],['E_L_cov_MC', [[3.8973959, 0.14861421, 18.673569]]],['E_L_cov_bl', [[[Stat(10000,0,7.2936843,14117.678,31106.173,70958.852,193740.32,1.1259789,''), Stat(10000,0,1.3082182,5.9214406,5.9197281,6.2376188,6.8121849,0,''), Stat(10000,11.364704,33.987528,-4591.7344,68560.233,-11304.264,1499011,18.8368,'')], [Stat(10000,0,7.2936661,14169.197,31544.366,72372.202,198966.51,1.1265472,''), Stat(10000,0,1.3364399,5.9481216,5.9904856,6.379443,7.0642752,0,''), Stat(10000,11.364704,33.987528,-4591.7344,68560.233,-11304.264,1499011,18.8368,'')]]]],['E_cov_tripl', [Stat(10000,13.283661,39.666421,-829.05151,96900.39,119293.88,3248850,22.051068,'')]],['V_L_cov_MC', [[0.53198443, 0.26150977, 0.60679537]]],['bl', [[78.936275, 77.492189, 58.263517, 55.657389, 17.694597]]],['cov_bl_true', [[2.5148651, 0, 17.648678]]]}],unassigned):
