# Supplementary material for: Fast and accurate estimation of the covariance between pairwise maximum likelihood distances
Source: PeerJ. 2014 Sep 25;2:e583. doi: 10.7717/peerj.583 (PMC4179615; doi:10.7717/peerj.583)
Supplement: Supplemental Information 2 — (1) A file Readme.txt describing the simulation environment and the format of the results; (2) the Darwin code for the simulation; (3) the raw results of the simulation. [file peerj-02-583-s002.zip › Simulation/res_gap/r349919811_200.drw]

r := table([{['E_L_cov_A', [[Stat(10000,-51.138762,81.905389,-277851.66,9833259.1,-3.8390412e+08,1.6581863e+10,42.308424,''), Stat(10000,-38.165372,39.470444,-108845.94,2144789.2,-43940639,1.1092831e+09,12.371304,''), Stat(10000,-1.8145273,116.44122,-295811.06,10210514,-3.7784558e+08,1.4912812e+10,62.271684,'')]]],['E_L_cov_MC', [[14.876645, -0.015780238, 38.322686]]],['E_L_cov_bl', [[[Stat(10000,0,48.52893,25742.391,715232.63,6297521.5,1.5746784e+08,9.5271433,''), Stat(10000,0,12.708186,379.82938,2541.7675,21266.982,201755.78,0,''), Stat(10000,4.4277807,104.15022,-137729,3051741.7,-65785232,1.766186e+09,53.659559,'')], [Stat(10000,0,49.466768,120286.3,2127629.3,43265686,9.9161834e+08,0,''), Stat(10000,0,12.854031,348.56992,2322.9566,19652.749,190118.76,0,''), Stat(10000,4.4277807,104.15022,-137729,3051741.7,-65785232,1.766186e+09,53.659559,'')]]]],['E_cov_tripl', [Stat(10000,-1.052698,136.08992,-135158.65,3698381.4,-81451339,2.9220569e+09,57.294358,'')]],['V_L_cov_MC', [[6.1304068, 2.7245752, 2.8377998]]],['bl', [[51.646897, 48.571981, 71.167793, 74.791021, 21.757529]]],['cov_bl_true', [[12.750467, 0, 37.754488]]]}],unassigned):
