# Supplementary material for: Fast and accurate estimation of the covariance between pairwise maximum likelihood distances
Source: PeerJ. 2014 Sep 25;2:e583. doi: 10.7717/peerj.583 (PMC4179615; doi:10.7717/peerj.583)
Supplement: Supplemental Information 2 — (1) A file Readme.txt describing the simulation environment and the format of the results; (2) the Darwin code for the simulation; (3) the raw results of the simulation. [file peerj-02-583-s002.zip › Simulation/res_gap/r349919811_500.drw]

r := table([{['E_L_cov_A', [[Stat(10000,-12.121998,25.395869,-3512.5767,181477.35,-88365.577,10333174,5.0597676,''), Stat(10000,-11.000293,14.221799,15404.475,127101.98,525001.78,4957426.9,-0.55218565,''), Stat(10000,8.436973,67.759841,67523.124,990928.4,15940684,3.2566809e+08,23.251029,'')]]],['E_L_cov_MC', [[5.8828095, 1.0836176, 45.796842]]],['E_L_cov_bl', [[[Stat(10000,0,15.685972,-16553.54,85901.024,-309494.93,1780894.1,5.111156,''), Stat(10000,0,6.8264369,207.56845,503.5248,1594.8384,6284.5899,0,''), Stat(10000,20.123353,83.336939,35300.848,680531.84,9081903.9,2.016785e+08,37.147972,'')], [Stat(10000,0,15.688005,-16940.754,89071.631,-323794.09,1880618.4,5.1299798,''), Stat(10000,0,6.8230735,200.14286,492.03238,1577.071,6255.2343,0,''), Stat(10000,20.123353,83.336939,35300.848,680531.84,9081903.9,2.016785e+08,37.147972,'')]]]],['E_cov_tripl', [Stat(10000,21.215813,102.2862,42233.434,966269.94,15646510,4.1942399e+08,43.398059,'')]],['V_L_cov_MC', [[1.7797111, 1.0340976, 2.734429]]],['bl', [[95.747663, 77.564904, 56.521554, 60.39451, 16.544339]]],['cov_bl_true', [[3.7299246, 0, 38.811525]]]}],unassigned):
