# Supplementary material for: Fast and accurate estimation of the covariance between pairwise maximum likelihood distances
Source: PeerJ. 2014 Sep 25;2:e583. doi: 10.7717/peerj.583 (PMC4179615; doi:10.7717/peerj.583)
Supplement: Supplemental Information 2 — (1) A file Readme.txt describing the simulation environment and the format of the results; (2) the Darwin code for the simulation; (3) the raw results of the simulation. [file peerj-02-583-s002.zip › Simulation/res_gap/r349919811_800.drw]

r := table([{['E_L_cov_A', [[Stat(10000,-6.837879,10.94871,7214.0347,47218.758,103347.66,730094.45,1.2606104,''), Stat(10000,-5.7976272,7.4926655,-10392.693,41667.053,-103624.55,485501.86,1.834354,''), Stat(10000,8.678137,46.654923,-38557.403,317197.52,-2259101.2,23001938,25.328232,'')]]],['E_L_cov_MC', [[1.6585843, 0.27361496, 34.469703]]],['E_L_cov_bl', [[[Stat(10000,0,5.6877079,-1664.8129,10302.52,1031.7419,23293.198,1.1838076,''), Stat(10000,0,2.5905947,346.17402,369.66968,486.27491,738.14787,0,''), Stat(10000,18.461001,54.111082,27268.234,268241.08,2292313.5,28681976,27.980385,'')], [Stat(10000,0,5.7271471,-1728.6544,10443.924,1118.6953,24107.24,1.1851968,''), Stat(10000,0,2.5972138,336.12075,361.20728,478.26902,730.58397,0,''), Stat(10000,18.461001,54.111082,27268.234,268241.08,2292313.5,28681976,27.980385,'')]]]],['E_cov_tripl', [Stat(10000,21.179861,63.302008,20928.622,312191.05,2651127.3,42099790,33.681415,'')]],['V_L_cov_MC', [[0.74303164, 0.52646007, 1.2994895]]],['bl', [[106.98418, 64.437861, 61.507255, 72.263662, 9.0351008]]],['cov_bl_true', [[1.2030095, 0, 29.476565]]]}],unassigned):
