# Supplementary material for: Fast and accurate estimation of the covariance between pairwise maximum likelihood distances
Source: PeerJ. 2014 Sep 25;2:e583. doi: 10.7717/peerj.583 (PMC4179615; doi:10.7717/peerj.583)
Supplement: Supplemental Information 2 — (1) A file Readme.txt describing the simulation environment and the format of the results; (2) the Darwin code for the simulation; (3) the raw results of the simulation. [file peerj-02-583-s002.zip › Simulation/res_gap/r357450136_200.drw]

r := table([{['E_L_cov_A', [[Stat(10000,-45.305244,52.105198,44380.012,1612359.6,20694809,8.5200605e+08,-1.9004334,''), Stat(10000,-44.898164,59.503788,-103492.43,2477945.2,-53898588,1.6536638e+09,12.274842,''), Stat(10000,0.92243642,208.73922,128269.86,4973412.3,1.9144048e+08,1.0677944e+10,42.246224,'')]]],['E_L_cov_MC', [[-0.80500683, 0.21655422, 65.489536]]],['E_L_cov_bl', [[[Stat(10000,0,26.811773,19397.729,142977.6,1343243.5,15583159,0,''), Stat(10000,0,26.501792,16780.398,120459.82,1102677.4,12374096,0,''), Stat(10000,17.857949,174.78062,165253.1,5500137.2,2.184209e+08,1.1065862e+10,49.017056,'')], [Stat(10000,0,28.064319,19166.32,142730.43,1358652,16041352,0,''), Stat(10000,0,28.064319,16451.437,118681.64,1097066.8,12543882,0,''), Stat(10000,17.857949,174.78062,165253.1,5500137.2,2.184209e+08,1.1065862e+10,49.017056,'')]]]],['E_cov_tripl', [Stat(10000,8.5669047,197.659,185885.61,7155222.6,3.2710692e+08,1.9255183e+10,52.005314,'')]],['V_L_cov_MC', [[4.3671754, 3.9530997, 5.6089649]]],['bl', [[72.851537, 68.380945, 62.163923, 61.753113, 0.90585867]]],['cov_bl_true', [[0.45331192, 0, 62.281683]]]}],unassigned):
