# Supplementary material for: Fast and accurate estimation of the covariance between pairwise maximum likelihood distances
Source: PeerJ. 2014 Sep 25;2:e583. doi: 10.7717/peerj.583 (PMC4179615; doi:10.7717/peerj.583)
Supplement: Supplemental Information 2 — (1) A file Readme.txt describing the simulation environment and the format of the results; (2) the Darwin code for the simulation; (3) the raw results of the simulation. [file peerj-02-583-s002.zip › Simulation/res_gap/r357450136_500.drw]

r := table([{['E_L_cov_A', [[Stat(10000,-4.3780424,15.699128,22340.906,119139.28,597416.42,3974427.1,2.6648557,''), Stat(10000,-7.6721051,8.5338534,4921.4259,36332.181,51366.463,406878.07,-0.10180558,''), Stat(10000,4.8650886,30.957189,35760.111,207442.95,1394004.7,11039224,9.9573738,'')]]],['E_L_cov_MC', [[5.9799398, 0.10852039, 15.014341]]],['E_L_cov_bl', [[[Stat(10000,0,14.001701,-12923.636,37585.081,-104857.99,434819.49,5.9505432,''), Stat(10000,0,0,0,0,0,0,0,''), Stat(10000,7.4542578,30.807638,14806.495,82210.627,363205.29,2487947.8,14.012812,'')], [Stat(10000,0,14.001243,-12792.216,37827.671,-107300.58,456603.45,5.950682,''), Stat(10000,0,0,0,0,0,0,0,''), Stat(10000,7.4542578,30.807638,14806.495,82210.627,363205.29,2487947.8,14.012812,'')]]]],['E_cov_tripl', [Stat(10000,6.5501681,31.1101,15265.488,104238.75,506479.66,4105564,15.143399,'')]],['V_L_cov_MC', [[0.44036976, 0.20538595, 0.33426804]]],['bl', [[50.943586, 60.012148, 42.442697, 50.92956, 19.685452]]],['cov_bl_true', [[4.5436633, 0, 14.819099]]]}],unassigned):
