# Supplementary material for: Fast and accurate estimation of the covariance between pairwise maximum likelihood distances
Source: PeerJ. 2014 Sep 25;2:e583. doi: 10.7717/peerj.583 (PMC4179615; doi:10.7717/peerj.583)
Supplement: Supplemental Information 2 — (1) A file Readme.txt describing the simulation environment and the format of the results; (2) the Darwin code for the simulation; (3) the raw results of the simulation. [file peerj-02-583-s002.zip › Simulation/res_gap/r357450136_800.drw]

r := table([{['E_L_cov_A', [[Stat(10000,2.3413087,6.585834,-15223.102,26003.774,-47866.515,93569.772,5.541469,''), Stat(10000,-0.65875514,0.63706661,-580.07215,291.66967,-45.990613,25.54999,0.059006471,''), Stat(10000,0.30825618,1.9610699,-1051.0533,561.9931,-137.87944,86.151881,1.1532513,'')]]],['E_L_cov_MC', [[4.0622951, -0.0042676902, 1.0674403]]],['E_L_cov_bl', [[[Stat(10000,2.6638855,6.5707074,-7347.1711,7485.947,-8334.9611,10366.035,4.8289604,''), Stat(10000,0,0,0,0,0,0,0,''), Stat(10000,0.49752563,2.0934502,-1067.2647,487.94153,-115.98515,64.075366,1.2123943,'')], [Stat(10000,2.6653288,6.5718025,-7343.1043,7480.2641,-8326.3584,10353.46,4.8293336,''), Stat(10000,0,0,0,0,0,0,0,''), Stat(10000,0.49752563,2.0934502,-1067.2647,487.94153,-115.98515,64.075366,1.2123943,'')]]]],['E_cov_tripl', [Stat(10000,0.65486895,2.7922775,-2576.8931,1225.1157,-564.75423,334.21491,1.6643823,'')]],['V_L_cov_MC', [[0.015547757, 0.0020972496, 0.0028537408]]],['bl', [[8.1180092, 7.7331018, 26.207068, 23.12716, 26.407794]]],['cov_bl_true', [[4.0051075, 0, 1.0733947]]]}],unassigned):
