# Supplementary material for: Fast and accurate estimation of the covariance between pairwise maximum likelihood distances
Source: PeerJ. 2014 Sep 25;2:e583. doi: 10.7717/peerj.583 (PMC4179615; doi:10.7717/peerj.583)
Supplement: Supplemental Information 2 — (1) A file Readme.txt describing the simulation environment and the format of the results; (2) the Darwin code for the simulation; (3) the raw results of the simulation. [file peerj-02-583-s002.zip › Simulation/res_gap/r363151551_200.drw]

r := table([{['E_L_cov_A', [[Stat(10000,-25.917376,33.376301,-520.53696,559250.76,360277.86,1.0058756e+08,3.846829,''), Stat(10000,-28.465457,33.982897,97982.231,1402952.2,22604691,4.1705196e+08,-9.037105,''), Stat(10000,7.2064137,91.977012,-117159.55,2428294.8,-47011365,1.1721206e+09,47.386987,'')]]],['E_L_cov_MC', [[4.9997299, 0.18572885, 39.802658]]],['E_L_cov_bl', [[[Stat(10000,0,18.312194,-39844.809,251747.93,-1437557.6,9475019.6,6.4644526,''), Stat(10000,0,9.8064904,3923.1357,15842.246,78656.169,454358.9,0,''), Stat(10000,13.905222,104.07208,-9003.0366,817665.26,2736944.5,2.5955885e+08,40.16982,'')], [Stat(10000,0,18.878578,-40855.807,260796.91,-1516742.5,10109053,6.5573408,''), Stat(10000,0,9.7966261,3787.3935,15465.007,77740.973,454902.54,0,''), Stat(10000,13.905222,104.07208,-9003.0366,817665.26,2736944.5,2.5955885e+08,40.16982,'')]]]],['E_cov_tripl', [Stat(10000,-14.971362,114.84493,-22233.989,1090162.1,231780.89,4.4469537e+08,42.02618,'')]],['V_L_cov_MC', [[1.3621459, 1.0690473, 1.6437822]]],['bl', [[51.382761, 50.482708, 45.187568, 42.397132, 5.4771858]]],['cov_bl_true', [[2.8390922, 0, 37.488321]]]}],unassigned):
