# Supplementary material for: Fast and accurate estimation of the covariance between pairwise maximum likelihood distances
Source: PeerJ. 2014 Sep 25;2:e583. doi: 10.7717/peerj.583 (PMC4179615; doi:10.7717/peerj.583)
Supplement: Supplemental Information 2 — (1) A file Readme.txt describing the simulation environment and the format of the results; (2) the Darwin code for the simulation; (3) the raw results of the simulation. [file peerj-02-583-s002.zip › Simulation/res_gap/r363151551_500.drw]

r := table([{['E_L_cov_A', [[Stat(10000,-4.5390414,6.5341787,-38284.859,165866.08,-782041.1,3945889.2,4.853596,''), Stat(10000,-5.0215398,5.5936713,-20378.286,57455.546,-181425.41,641381.99,2.22152,''), Stat(10000,5.5134312,23.444851,11599.806,47290.295,156261.63,806186.92,10.10541,'')]]],['E_L_cov_MC', [[0.81083376, -0.21133938, 11.66878]]],['E_L_cov_bl', [[[Stat(10000,0,3.6933279,-14775.444,26380.651,-50720.83,102165.73,2.1782049,''), Stat(10000,0,1.6563365,342.03899,251.5793,230.5544,246.11399,0,''), Stat(10000,7.025181,22.36292,9596.5271,36185.975,102613.71,468624.64,11.239232,'')], [Stat(10000,0,3.7515336,-14842.492,26615.536,-51392.485,103957.21,2.1868168,''), Stat(10000,0,1.6649614,317.36583,238.98841,224.10894,243.90958,0,''), Stat(10000,7.025181,22.36292,9596.5271,36185.975,102613.71,468624.64,11.239232,'')]]]],['E_cov_tripl', [Stat(10000,7.0095319,23.134404,11936.292,47074.479,156714.08,772137.5,11.310603,'')]],['V_L_cov_MC', [[0.10400529, 0.094240836, 0.11327417]]],['bl', [[43.019894, 39.122671, 34.063505, 42.385046, 4.0541567]]],['cov_bl_true', [[0.83146789, 0, 11.803922]]]}],unassigned):
