# Supplementary material for: Fast and accurate estimation of the covariance between pairwise maximum likelihood distances
Source: PeerJ. 2014 Sep 25;2:e583. doi: 10.7717/peerj.583 (PMC4179615; doi:10.7717/peerj.583)
Supplement: Supplemental Information 2 — (1) A file Readme.txt describing the simulation environment and the format of the results; (2) the Darwin code for the simulation; (3) the raw results of the simulation. [file peerj-02-583-s002.zip › Simulation/res_gap/r363151551_800.drw]

r := table([{['E_L_cov_A', [[Stat(10000,-3.6099952,5.0984537,-5631.0805,14249.632,-19974.26,59324.156,0.98423285,''), Stat(10000,-4.3305934,4.1793427,6353.907,14817.13,23397.292,64380.703,-0.34801978,''), Stat(10000,3.5736617,13.86505,-5737.1426,19430.915,-22387.774,104820.6,8.3806719,'')]]],['E_L_cov_MC', [[0.17238427, -0.4414524, 8.5686526]]],['E_L_cov_bl', [[[Stat(10000,0,1.7429514,2022.4817,1326.3816,1048.4171,952.62834,0,''), Stat(10000,0,1.6210526,1252.3076,731.98175,517.40134,422.89651,0,''), Stat(10000,5.593618,13.929598,3697.1831,13340.901,17644.286,61485.977,8.4346029,'')], [Stat(10000,0,1.7561278,1994.4858,1321.0717,1052.6806,963.24155,0,''), Stat(10000,0,1.6215707,1220.5732,720.657,513.6982,423.0002,0,''), Stat(10000,5.593618,13.929598,3697.1831,13340.901,17644.286,61485.977,8.4346029,'')]]]],['E_cov_tripl', [Stat(10000,5.8373305,15.802626,1595.6323,17157.92,15046.23,100195.07,9.605788,'')]],['V_L_cov_MC', [[0.1138291, 0.10794643, 0.10602487]]],['bl', [[47.705375, 70.282397, 48.342638, 52.185243, 1.0419149]]],['cov_bl_true', [[0.13048691, 0, 8.4685812]]]}],unassigned):
