# Supplementary material for: Fast and accurate estimation of the covariance between pairwise maximum likelihood distances
Source: PeerJ. 2014 Sep 25;2:e583. doi: 10.7717/peerj.583 (PMC4179615; doi:10.7717/peerj.583)
Supplement: Supplemental Information 2 — (1) A file Readme.txt describing the simulation environment and the format of the results; (2) the Darwin code for the simulation; (3) the raw results of the simulation. [file peerj-02-583-s002.zip › Simulation/res_gap/r365241789_200.drw]

r := table([{['E_L_cov_A', [[Stat(10000,-36.331227,65.75304,98800.109,2490343.9,58336853,1.9222436e+09,2.0262312,''), Stat(10000,-39.729358,40.065006,62491.702,1151669,17042748,3.9337828e+08,-5.1023371,''), Stat(10000,-5.3014639,163.92181,-133692.41,4838546.9,-1.1112871e+08,5.3979722e+09,66.254065,'')]]],['E_L_cov_MC', [[7.9130983, 0.84653681, 58.451736]]],['E_L_cov_bl', [[[Stat(10000,0,39.331888,98069.324,1438636.9,24238800,4.5904254e+08,0,''), Stat(10000,0,15.561667,676.56461,4239.5016,34119.798,329318.25,0,''), Stat(10000,17.344124,162.03378,-122779.59,3974984.9,-80000028,3.5724021e+09,74.113447,'')], [Stat(10000,0,39.525245,97636.952,1448078.6,24680315,4.7265522e+08,0,''), Stat(10000,0,15.598512,652.43536,4108.0596,33357.663,325948.36,0,''), Stat(10000,17.344124,162.03378,-122779.59,3974984.9,-80000028,3.5724021e+09,74.113447,'')]]]],['E_cov_tripl', [Stat(10000,-3.5294568,191.9794,-146586.64,5452743.3,-1.3178002e+08,6.6868024e+09,81.094224,'')]],['V_L_cov_MC', [[4.1686078, 2.0613571, 4.7727916]]],['bl', [[70.070215, 67.512638, 45.502256, 45.244216, 18.247257]]],['cov_bl_true', [[10.416655, 0, 58.68392]]]}],unassigned):
