# Supplementary material for: Fast and accurate estimation of the covariance between pairwise maximum likelihood distances
Source: PeerJ. 2014 Sep 25;2:e583. doi: 10.7717/peerj.583 (PMC4179615; doi:10.7717/peerj.583)
Supplement: Supplemental Information 2 — (1) A file Readme.txt describing the simulation environment and the format of the results; (2) the Darwin code for the simulation; (3) the raw results of the simulation. [file peerj-02-583-s002.zip › Simulation/res_gap/r365241789_500.drw]

r := table([{['E_L_cov_A', [[Stat(10000,-4.2393006,6.396113,-22515.504,67738.712,-228583.78,858024.93,3.1127149,''), Stat(10000,-4.7893042,4.2827225,-4673.5307,16741.629,-21739.178,84795.16,0.62271649,''), Stat(10000,4.4915549,23.408161,-5277.5687,34084.341,-28105.435,362347.2,11.32818,'')]]],['E_L_cov_MC', [[1.2566789, 0.62349366, 12.53202]]],['E_L_cov_bl', [[[Stat(10000,0,3.3873479,-11362.072,16520.354,-25563.961,41459.789,1.7231888,''), Stat(10000,0,1.8690133,453.76777,333.26515,301.27854,316.95829,0,''), Stat(10000,6.3708329,19.864697,4818.9378,27769.365,55133.836,292506.89,11.16079,'')], [Stat(10000,0,3.3898488,-11423.046,16690.763,-25954.887,42289.262,1.7301644,''), Stat(10000,0,1.9025372,432.9341,321.54773,293.00687,310.23865,0,''), Stat(10000,6.3708329,19.864697,4818.9378,27769.365,55133.836,292506.89,11.16079,'')]]]],['E_cov_tripl', [Stat(10000,6.1301098,21.771735,4232.1505,32772.587,66054.521,432530.52,11.473192,'')]],['V_L_cov_MC', [[0.094736232, 0.08153895, 0.10852736]]],['bl', [[41.513446, 36.683871, 33.699933, 40.550618, 3.3767401]]],['cov_bl_true', [[0.68893972, 0, 11.264688]]]}],unassigned):
