# Supplementary material for: Fast and accurate estimation of the covariance between pairwise maximum likelihood distances
Source: PeerJ. 2014 Sep 25;2:e583. doi: 10.7717/peerj.583 (PMC4179615; doi:10.7717/peerj.583)
Supplement: Supplemental Information 2 — (1) A file Readme.txt describing the simulation environment and the format of the results; (2) the Darwin code for the simulation; (3) the raw results of the simulation. [file peerj-02-583-s002.zip › Simulation/res_gap/r365241789_800.drw]

r := table([{['E_L_cov_A', [[Stat(10000,-0.8510474,1.4090761,1781.1171,1156.8885,517.06179,391.3152,0.040462066,''), Stat(10000,-1.0469102,1.2197601,4119.9046,2448.5863,1636.783,1242.3427,-0.3960513,''), Stat(10000,1.7391148,4.4642281,2059.3738,1887.0229,1117.2321,1137.7389,2.8189305,'')]]],['E_L_cov_MC', [[0.048699523, 0.051483032, 3.0708587]]],['E_L_cov_bl', [[[Stat(10000,0,0.81900372,-1735.8565,564.11119,-165.29555,55.86852,0.33614472,''), Stat(10000,0,0.46985821,86.471993,15.62536,3.3943456,0.84737002,0,''), Stat(10000,2.0204048,4.4825041,3878.7602,2765.0326,2134.2082,1967.6364,2.7501078,'')], [Stat(10000,0,0.82286611,-1777.8945,580.72265,-172.12434,58.443015,0.33820121,''), Stat(10000,0,0.46996919,83.122565,14.982768,3.2577167,0.81607398,0,''), Stat(10000,2.0204048,4.4825041,3878.7602,2765.0326,2134.2082,1967.6364,2.7501078,'')]]]],['E_cov_tripl', [Stat(10000,1.9343007,4.6645363,4501.7607,3453.6387,2948.6112,2956.1799,2.6914637,'')]],['V_L_cov_MC', [[0.006741618, 0.0058653833, 0.0066587676]]],['bl', [[21.056234, 20.757224, 22.073483, 23.723404, 1.5448607]]],['cov_bl_true', [[0.19422954, 0, 3.0687807]]]}],unassigned):
