# Supplementary material for: Fast and accurate estimation of the covariance between pairwise maximum likelihood distances
Source: PeerJ. 2014 Sep 25;2:e583. doi: 10.7717/peerj.583 (PMC4179615; doi:10.7717/peerj.583)
Supplement: Supplemental Information 2 — (1) A file Readme.txt describing the simulation environment and the format of the results; (2) the Darwin code for the simulation; (3) the raw results of the simulation. [file peerj-02-583-s002.zip › Simulation/res_gap/r3679680_200.drw]

r := table([{['E_L_cov_A', [[Stat(10000,-27.338658,44.610649,78957.476,1252171.9,20402893,4.272485e+08,-1.7509811,''), Stat(10000,-29.826642,27.925063,31147.908,522713.16,4356669.1,83777259,-2.3407332,''), Stat(10000,2.2166886,67.660807,-4593.5655,675073.91,1813637.4,1.5671561e+08,26.817725,'')]]],['E_L_cov_MC', [[4.2852128, 3.5926453, 30.462488]]],['E_L_cov_bl', [[[Stat(10000,0,24.169715,45794.149,375957.54,3583731,38771567,0,''), Stat(10000,0,13.704149,1131.5801,4657.3815,25253.276,176162.18,0,''), Stat(10000,6.580051,68.412318,-743.77513,499932.94,2146168.8,95770528,29.285634,'')], [Stat(10000,0,24.255904,45623.365,376859.67,3618624.4,39475785,0,''), Stat(10000,0,13.956053,1080.0276,4447.0712,24354.408,173792.55,0,''), Stat(10000,6.580051,68.412318,-743.77513,499932.94,2146168.8,95770528,29.285634,'')]]]],['E_cov_tripl', [Stat(10000,1.1852549,79.089901,-344.07677,641124.55,3169320.7,1.6599323e+08,28.627349,'')]],['V_L_cov_MC', [[1.5365781, 0.99179894, 1.1661045]]],['bl', [[41.102808, 49.30251, 44.129149, 51.485008, 9.7565377]]],['cov_bl_true', [[5.224785, 0, 27.798797]]]}],unassigned):
