# Supplementary material for: Fast and accurate estimation of the covariance between pairwise maximum likelihood distances
Source: PeerJ. 2014 Sep 25;2:e583. doi: 10.7717/peerj.583 (PMC4179615; doi:10.7717/peerj.583)
Supplement: Supplemental Information 2 — (1) A file Readme.txt describing the simulation environment and the format of the results; (2) the Darwin code for the simulation; (3) the raw results of the simulation. [file peerj-02-583-s002.zip › Simulation/res_gap/r3679680_500.drw]

r := table([{['E_L_cov_A', [[Stat(10000,-9.0332985,16.600209,26708.158,169523.88,1002372.2,8012882.7,-0.35556527,''), Stat(10000,-9.6538844,11.116071,26125.428,140594.1,747809.79,5066242.4,-1.8868155,''), Stat(10000,10.780376,60.719249,1578.169,309789.4,900490.36,34024876,27.037923,'')]]],['E_L_cov_MC', [[3.5139869, -0.85642904, 35.388196]]],['E_L_cov_bl', [[[Stat(10000,0,8.1681273,-38514.859,166573.98,-762149.57,3611492.7,5.0917383,''), Stat(10000,0,3.9568236,1092.6368,1745.6042,3402.6018,7682.7446,0,''), Stat(10000,16.430481,78.581602,-17386.029,334461.63,-526491.98,38901529,35.529841,'')], [Stat(10000,0,8.1711233,-38492.301,166496.52,-761775.63,3609402.4,5.0913821,''), Stat(10000,0,3.9647363,1053.3193,1683.6379,3265.9687,7308.5157,0,''), Stat(10000,16.430481,78.581602,-17386.029,334461.63,-526491.98,38901529,35.529841,'')]]]],['E_cov_tripl', [Stat(10000,14.01212,101.48034,-21332.992,467822.29,-829598.4,82361633,40.386904,'')]],['V_L_cov_MC', [[0.7935745, 0.5786363, 1.3432687]]],['bl', [[86.102639, 71.305973, 48.286541, 54.650557, 6.8259348]]],['cov_bl_true', [[1.4299424, 0, 32.484234]]]}],unassigned):
