# Supplementary material for: Fast and accurate estimation of the covariance between pairwise maximum likelihood distances
Source: PeerJ. 2014 Sep 25;2:e583. doi: 10.7717/peerj.583 (PMC4179615; doi:10.7717/peerj.583)
Supplement: Supplemental Information 2 — (1) A file Readme.txt describing the simulation environment and the format of the results; (2) the Darwin code for the simulation; (3) the raw results of the simulation. [file peerj-02-583-s002.zip › Simulation/res_gap/r3679680_800.drw]

r := table([{['E_L_cov_A', [[Stat(10000,-2.0656046,8.2950799,7018.4819,18497.74,33679.666,103929.38,2.8233542,''), Stat(10000,-2.563821,2.7513379,8481.4596,11443.485,16936.963,29036.581,-0.73156293,''), Stat(10000,7.46065,22.551138,6439.6614,39381.141,92526.863,555820.77,12.676091,'')]]],['E_L_cov_MC', [[3.2048558, -0.3978515, 14.323078]]],['E_L_cov_bl', [[[Stat(10000,1.1997598,6.5253877,1584.7243,4646.1088,2886.8126,7316.8184,3.3296695,''), Stat(10000,0,0,0,0,0,0,0,''), Stat(10000,9.669514,22.368212,-5654.0903,31211.11,-35275.092,274489.37,15.411308,'')], [Stat(10000,0,6.5298382,1250.0101,4579.5576,2358.7241,7231.5529,3.3686013,''), Stat(10000,0,0,0,0,0,0,0,''), Stat(10000,9.669514,22.368212,-5654.0903,31211.11,-35275.092,274489.37,15.411308,'')]]]],['E_cov_tripl', [Stat(10000,10.488783,24.900186,-8188.1076,43555.868,-73893.504,513877.32,17.254054,'')]],['V_L_cov_MC', [[0.1162919, 0.041662246, 0.18367478]]],['bl', [[69.238682, 55.70165, 26.645229, 25.456967, 22.773531]]],['cov_bl_true', [[3.3618231, 0, 14.408015]]]}],unassigned):
