# Supplementary material for: Fast and accurate estimation of the covariance between pairwise maximum likelihood distances
Source: PeerJ. 2014 Sep 25;2:e583. doi: 10.7717/peerj.583 (PMC4179615; doi:10.7717/peerj.583)
Supplement: Supplemental Information 2 — (1) A file Readme.txt describing the simulation environment and the format of the results; (2) the Darwin code for the simulation; (3) the raw results of the simulation. [file peerj-02-583-s002.zip › Simulation/res_gap/r382254880_200.drw]

r := table([{['E_L_cov_A', [[Stat(10000,-51.064774,54.532201,-6921.6531,1234680.7,-1749862,5.0703144e+08,2.7353296,''), Stat(10000,-43.072623,50.502795,189536.07,4813028.5,1.3822631e+08,4.4604777e+09,-17.139655,''), Stat(10000,-3.6419961,159.10776,-182624.87,6219640.6,-1.8491173e+08,7.7591762e+09,73.32061,'')]]],['E_L_cov_MC', [[0.32703716, 1.19265, 66.63327]]],['E_L_cov_bl', [[[Stat(10000,0,25.417817,-72519.565,617172.08,-5278809.8,47064388,9.0532034,''), Stat(10000,0,19.739074,17056.254,115364.28,964129.79,9478540.2,0,''), Stat(10000,25.820209,164.65342,-525351.72,30059152,-1.8073252e+09,1.1311424e+11,118.72923,'')], [Stat(10000,0,26.103617,-73368.409,630150.62,-5432275.7,48860380,9.1180294,''), Stat(10000,0,19.767591,16741.175,113929.78,960198.75,9541258.6,0,''), Stat(10000,25.820209,164.65342,-525351.72,30059152,-1.8073252e+09,1.1311424e+11,118.72923,'')]]]],['E_cov_tripl', [Stat(10000,25.477809,181.24799,-647043.51,45039285,-3.2799851e+09,2.4767623e+11,134.89064,'')]],['V_L_cov_MC', [[3.4072404, 3.50147, 4.0868859]]],['bl', [[73.446877, 57.028963, 56.088424, 69.796796, 0.22276669]]],['cov_bl_true', [[0.11088791, 0, 63.06793]]]}],unassigned):
