# Supplementary material for: Fast and accurate estimation of the covariance between pairwise maximum likelihood distances
Source: PeerJ. 2014 Sep 25;2:e583. doi: 10.7717/peerj.583 (PMC4179615; doi:10.7717/peerj.583)
Supplement: Supplemental Information 2 — (1) A file Readme.txt describing the simulation environment and the format of the results; (2) the Darwin code for the simulation; (3) the raw results of the simulation. [file peerj-02-583-s002.zip › Simulation/res_gap/r382254880_500.drw]

r := table([{['E_L_cov_A', [[Stat(10000,-4.8009281,8.9866049,-21665.011,76798.974,-293074.01,1317790.6,3.670036,''), Stat(10000,-5.7929373,7.397075,15053.687,45963.129,139467.7,538414.75,-1.2833309,''), Stat(10000,4.2691831,23.335015,12303.621,52484.157,181390.96,962915.49,9.201025,'')]]],['E_L_cov_MC', [[1.5594617, 0.24039362, 11.077575]]],['E_L_cov_bl', [[[Stat(10000,0,4.7285315,-6656.0606,12296.083,-16595.318,31283.439,1.742603,''), Stat(10000,0,2.0998497,201.8933,177.26383,196.22305,254.98732,0,''), Stat(10000,5.9621868,20.991109,10885.9,39914.157,122520.27,557342.01,10.368776,'')], [Stat(10000,0,4.7400593,-6653.2372,12356.678,-16685.286,31575.186,1.7450437,''), Stat(10000,0,2.122368,194.51686,174.29129,196.63705,259.8225,0,''), Stat(10000,5.9621868,20.991109,10885.9,39914.157,122520.27,557342.01,10.368776,'')]]]],['E_cov_tripl', [Stat(10000,5.9465386,23.838419,9457.9469,45150.549,139779.63,774872,10.822611,'')]],['V_L_cov_MC', [[0.16523951, 0.13208694, 0.14089468]]],['bl', [[40.836294, 45.257799, 44.160388, 47.528339, 5.9607666]]],['cov_bl_true', [[1.2404808, 0, 11.025714]]]}],unassigned):
