# Supplementary material for: Fast and accurate estimation of the covariance between pairwise maximum likelihood distances
Source: PeerJ. 2014 Sep 25;2:e583. doi: 10.7717/peerj.583 (PMC4179615; doi:10.7717/peerj.583)
Supplement: Supplemental Information 2 — (1) A file Readme.txt describing the simulation environment and the format of the results; (2) the Darwin code for the simulation; (3) the raw results of the simulation. [file peerj-02-583-s002.zip › Simulation/res_gap/r382254880_800.drw]

r := table([{['E_L_cov_A', [[Stat(10000,-1.47667,2.9212653,-917.73961,3145.2173,-780.56419,2972.4794,0.63099948,''), Stat(10000,-1.8081918,1.7685119,-43.587713,2581.0487,-24.62674,1985.7105,0.073955398,''), Stat(10000,2.8101969,8.47731,-244.05027,5035.0843,434.83748,7797.6964,5.5115525,'')]]],['E_L_cov_MC', [[0.43743422, 0.34444172, 5.6530723]]],['E_L_cov_bl', [[[Stat(10000,0,1.744664,4019.0179,2561.4974,1841.004,1459.4303,0,''), Stat(10000,0,0.88750775,63.007541,19.13605,7.2230051,3.2734433,0,''), Stat(10000,3.7259589,8.9428086,2539.3609,4646.0912,3848.316,7248.4807,5.5798151,'')], [Stat(10000,0,1.7514671,4028.6236,2574.4254,1854.9511,1473.9685,0,''), Stat(10000,0,0.88846727,56.408819,17.472998,6.749798,3.1325566,0,''), Stat(10000,3.7259589,8.9428086,2539.3609,4646.0912,3848.316,7248.4807,5.5798151,'')]]]],['E_cov_tripl', [Stat(10000,3.7212486,9.3965898,3739.7231,6249.7422,6868.7101,13040.695,5.6183443,'')]],['V_L_cov_MC', [[0.027479233, 0.020456711, 0.027872118]]],['bl', [[34.998342, 36.128764, 32.783401, 33.507896, 3.5878497]]],['cov_bl_true', [[0.45825059, 0, 5.6567145]]]}],unassigned):
