# Supplementary material for: Fast and accurate estimation of the covariance between pairwise maximum likelihood distances
Source: PeerJ. 2014 Sep 25;2:e583. doi: 10.7717/peerj.583 (PMC4179615; doi:10.7717/peerj.583)
Supplement: Supplemental Information 2 — (1) A file Readme.txt describing the simulation environment and the format of the results; (2) the Darwin code for the simulation; (3) the raw results of the simulation. [file peerj-02-583-s002.zip › Simulation/res_gap/r390893601_500.drw]

r := table([{['E_L_cov_A', [[Stat(10000,-11.329011,14.384155,-74833.462,658454.94,-6394918.7,67264040,9.094619,''), Stat(10000,-12.246653,12.599117,-8304.7942,93855.598,-210240.06,2756188,1.687095,''), Stat(10000,8.1281746,49.533975,3860.858,259998.34,847932.49,23603590,23.346924,'')]]],['E_L_cov_MC', [[0.94567441, 2.0543466, 31.955398]]],['E_L_cov_bl', [[[Stat(10000,0,6.9546654,-17031.774,39518.48,-88205.162,214821.58,2.4310508,''), Stat(10000,0,5.3120878,2577.2129,4390.8509,9178.4744,22387.581,0,''), Stat(10000,15.624888,54.464845,-2511.6346,235520.22,499617.6,20400307,29.645464,'')], [Stat(10000,0,6.9659574,-17209.048,40168.738,-90363.084,221228.09,2.4445632,''), Stat(10000,0,5.3323961,2506.5464,4302.8882,9059.031,22272.65,0,''), Stat(10000,15.624888,54.464845,-2511.6346,235520.22,499617.6,20400307,29.645464,'')]]]],['E_cov_tripl', [Stat(10000,16.876349,66.081323,-3896.7719,322983.03,756992.59,39041224,33.526211,'')]],['V_L_cov_MC', [[0.81663038, 0.66878238, 1.0931003]]],['bl', [[78.85435, 65.66337, 62.629408, 61.504966, 3.5485436]]],['cov_bl_true', [[0.72494935, 0, 28.19145]]]}],unassigned):
