# Supplementary material for: Fast and accurate estimation of the covariance between pairwise maximum likelihood distances
Source: PeerJ. 2014 Sep 25;2:e583. doi: 10.7717/peerj.583 (PMC4179615; doi:10.7717/peerj.583)
Supplement: Supplemental Information 2 — (1) A file Readme.txt describing the simulation environment and the format of the results; (2) the Darwin code for the simulation; (3) the raw results of the simulation. [file peerj-02-583-s002.zip › Simulation/res_gap/r390893601_800.drw]

r := table([{['E_L_cov_A', [[Stat(10000,-4.3028296,7.4251051,8001.5836,31136.951,66252.296,290865.61,0.40466581,''), Stat(10000,-5.7089656,6.2567406,9969.76,30693.83,72355.941,270528.35,-0.46436373,''), Stat(10000,3.5453106,21.141597,-34767.366,157604.46,-778754.35,4241441.5,14.120648,'')]]],['E_L_cov_MC', [[0.16764842, -0.34664052, 13.165242]]],['E_L_cov_bl', [[[Stat(10000,0,3.7831302,5323.1832,6583.9385,9535.8149,15628.268,0,''), Stat(10000,0,1.9087189,-1065.4421,531.79248,206.48339,258.88725,0.16532941,''), Stat(10000,7.0291201,23.095007,-32058.332,131947.05,-591377.32,2906190.7,16.318553,'')], [Stat(10000,0,3.7893218,5325.4217,6612.3165,9605.7207,15775.467,0,''), Stat(10000,0,1.9260796,-1083.9617,529.6634,203.6743,256.26064,0.16556045,''), Stat(10000,7.0291201,23.095007,-32058.332,131947.05,-591377.32,2906190.7,16.318553,'')]]]],['E_cov_tripl', [Stat(10000,7.6835083,28.756446,-38355.087,188242.15,-1003149.2,5870498.6,18.874007,'')]],['V_L_cov_MC', [[0.29828809, 0.24210751, 0.24638905]]],['bl', [[63.180468, 64.640934, 66.811432, 71.836894, 5.0082307]]],['cov_bl_true', [[0.64667666, 0, 12.57185]]]}],unassigned):
