# Supplementary material for: Fast and accurate estimation of the covariance between pairwise maximum likelihood distances
Source: PeerJ. 2014 Sep 25;2:e583. doi: 10.7717/peerj.583 (PMC4179615; doi:10.7717/peerj.583)
Supplement: Supplemental Information 2 — (1) A file Readme.txt describing the simulation environment and the format of the results; (2) the Darwin code for the simulation; (3) the raw results of the simulation. [file peerj-02-583-s002.zip › Simulation/res_gap/r398556416_200.drw]

r := table([{['E_L_cov_A', [[Stat(10000,-14.469309,20.844752,40685.187,325968.61,2639887.7,27150696,-2.7968817,''), Stat(10000,-20.715774,17.173815,-14472.52,163784.55,-666585.41,8524360.9,1.7003761,''), Stat(10000,2.1684832,42.72715,69164.68,689661.79,8191174.1,1.1414149e+08,9.2760148,'')]]],['E_L_cov_MC', [[1.7664871, 0.10745993, 16.91627]]],['E_L_cov_bl', [[[Stat(10000,0,11.268797,10510.715,32305.506,122337.53,555426.09,0,''), Stat(10000,0,8.7235743,-42873.331,192247.83,-876564.02,4038946.5,4.6995287,''), Stat(10000,5.7716186,37.035335,1767.0552,157464.71,397824.13,8800833,16.79499,'')], [Stat(10000,0,11.263172,10465.119,32468.054,123858.79,565956.75,0,''), Stat(10000,0,8.8745724,-43045.512,193637.01,-885050.22,4086270,4.7027655,''), Stat(10000,5.7716186,37.035335,1767.0552,157464.71,397824.13,8800833,16.79499,'')]]]],['E_cov_tripl', [Stat(10000,-1.921224,42.740355,29182.043,277925.48,2389276,29951930,12.871433,'')]],['V_L_cov_MC', [[0.33370184, 0.29705837, 0.30568879]]],['bl', [[26.79657, 39.913388, 30.067161, 32.722738, 1.8904633]]],['cov_bl_true', [[0.95326749, 0, 16.303278]]]}],unassigned):
