# Supplementary material for: Fast and accurate estimation of the covariance between pairwise maximum likelihood distances
Source: PeerJ. 2014 Sep 25;2:e583. doi: 10.7717/peerj.583 (PMC4179615; doi:10.7717/peerj.583)
Supplement: Supplemental Information 2 — (1) A file Readme.txt describing the simulation environment and the format of the results; (2) the Darwin code for the simulation; (3) the raw results of the simulation. [file peerj-02-583-s002.zip › Simulation/res_gap/r398556416_500.drw]

r := table([{['E_L_cov_A', [[Stat(10000,-16.265565,27.542314,47936.31,478015.65,4882841.6,63549472,1.3159082,''), Stat(10000,-14.292983,16.471003,24669.007,181189.6,1044528.6,9566434.9,-1.3497126,''), Stat(10000,4.2361982,62.69896,106018.57,1643716.6,30473992,6.6195824e+08,14.291198,'')]]],['E_L_cov_MC', [[8.4913743, 0.85954095, 42.679753]]],['E_L_cov_bl', [[[Stat(10000,0,19.535509,-41702.984,265254.27,-1854336.5,14670293,9.0533497,''), Stat(10000,0,5.0681104,112.92074,291.52047,925.98677,3374.7932,0,''), Stat(10000,10.607385,79.031158,128598.2,2211803,45627550,1.1030987e+09,21.319384,'')], [Stat(10000,0,20.041082,48591.283,331355.26,2554797.1,21929289,0,''), Stat(10000,0,4.7287317,106.57751,266.07428,804.03134,2755.7971,0,''), Stat(10000,10.607385,79.031158,128598.2,2211803,45627550,1.1030987e+09,21.319384,'')]]]],['E_cov_tripl', [Stat(10000,16.517447,94.431082,123991.02,2410023.4,57556990,1.6668607e+09,30.783003,'')]],['V_L_cov_MC', [[3.2297484, 1.3831033, 3.8147416]]],['bl', [[86.154124, 102.65268, 64.472356, 56.624079, 21.546977]]],['cov_bl_true', [[5.0429085, 0, 32.516096]]]}],unassigned):
