# Supplementary material for: Fast and accurate estimation of the covariance between pairwise maximum likelihood distances
Source: PeerJ. 2014 Sep 25;2:e583. doi: 10.7717/peerj.583 (PMC4179615; doi:10.7717/peerj.583)
Supplement: Supplemental Information 2 — (1) A file Readme.txt describing the simulation environment and the format of the results; (2) the Darwin code for the simulation; (3) the raw results of the simulation. [file peerj-02-583-s002.zip › Simulation/res_gap/r398556416_800.drw]

r := table([{['E_L_cov_A', [[Stat(10000,-8.0907889,13.592284,362.52259,81984.116,44687.323,2201076.7,2.1235019,''), Stat(10000,-7.7786289,13.3411,-5548.768,68968.694,-97798.157,1492667.2,1.908258,''), Stat(10000,4.5554516,53.782871,41992.583,556549.89,6589278.6,1.1030258e+08,19.664021,'')]]],['E_L_cov_MC', [[-1.1416017, -2.4636128, 51.706939]]],['E_L_cov_bl', [[[Stat(10000,0,7.0508481,8042.3645,19827.899,59722.59,210195.8,0,''), Stat(10000,0,5.8006704,2342.1531,4355.6682,10278.893,29421.292,0,''), Stat(10000,24.36415,133.92603,55944.96,1019745.1,19674442,5.7178833e+08,39.406811,'')], [Stat(10000,0,7.1604179,7994.9518,19889.458,60651.102,216527.28,0,''), Stat(10000,0,5.9880098,2288.8828,4295.5847,10303.005,30145.703,0,''), Stat(10000,24.36415,133.92603,55944.96,1019745.1,19674442,5.7178833e+08,39.406811,'')]]]],['E_cov_tripl', [Stat(10000,30.273549,155.64478,76814.737,1614594,39002225,1.340006e+09,47.374648,'')]],['V_L_cov_MC', [[2.8203717, 2.2816491, 6.1324428]]],['bl', [[129.85704, 90.393876, 69.78577, 93.812361, 6.2834981]]],['cov_bl_true', [[0.81929467, 0, 42.477863]]]}],unassigned):
