# Supplementary material for: Fast and accurate estimation of the covariance between pairwise maximum likelihood distances
Source: PeerJ. 2014 Sep 25;2:e583. doi: 10.7717/peerj.583 (PMC4179615; doi:10.7717/peerj.583)
Supplement: Supplemental Information 2 — (1) A file Readme.txt describing the simulation environment and the format of the results; (2) the Darwin code for the simulation; (3) the raw results of the simulation. [file peerj-02-583-s002.zip › Simulation/res_gap/r401015784_200.drw]

r := table([{['E_L_cov_A', [[Stat(10000,-52.691474,58.13186,149702.2,3913336.1,1.1039382e+08,3.7798813e+09,-8.2366237,''), Stat(10000,-42.846981,52.03192,-9606.2896,1282218.7,-2277392.7,5.2817144e+08,2.8848422,''), Stat(10000,-13.000497,143.79288,91848.897,3641171.2,1.1569204e+08,5.7884576e+09,38.57085,'')]]],['E_L_cov_MC', [[4.1390281, 0.69680034, 55.759591]]],['E_L_cov_bl', [[[Stat(10000,0,38.404177,38783.442,403579.74,5158644.1,78593911,0,''), Stat(10000,0,22.667272,6523.3989,44221.933,377286.04,3852377.4,0,''), Stat(10000,15.042416,229.47423,86981.003,3026379.4,95071710,4.9955867e+09,48.710266,'')], [Stat(10000,0,40.530121,38493.193,404604.66,5245461.4,81460193,0,''), Stat(10000,0,23.081131,6349.6544,43264.689,371274.22,3820107.8,0,''), Stat(10000,15.042416,229.47423,86981.003,3026379.4,95071710,4.9955867e+09,48.710266,'')]]]],['E_cov_tripl', [Stat(10000,13.568317,251.64754,87134.642,3856131.5,1.3418558e+08,8.2542046e+09,53.182438,'')]],['V_L_cov_MC', [[5.2353117, 3.6484358, 5.2560099]]],['bl', [[66.554927, 67.399532, 65.006699, 62.542613, 8.5004807]]],['cov_bl_true', [[4.5089575, 0, 54.310137]]]}],unassigned):
