# Supplementary material for: Fast and accurate estimation of the covariance between pairwise maximum likelihood distances
Source: PeerJ. 2014 Sep 25;2:e583. doi: 10.7717/peerj.583 (PMC4179615; doi:10.7717/peerj.583)
Supplement: Supplemental Information 2 — (1) A file Readme.txt describing the simulation environment and the format of the results; (2) the Darwin code for the simulation; (3) the raw results of the simulation. [file peerj-02-583-s002.zip › Simulation/res_gap/r401015784_500.drw]

r := table([{['E_L_cov_A', [[Stat(10000,-7.9791298,10.517378,1044.3038,45334.405,18417.221,657559.31,1.1601684,''), Stat(10000,-7.3909702,9.7040215,17821.022,70940.768,270301.94,1354230.9,-1.387681,''), Stat(10000,7.3157317,30.340929,14691.137,110572.95,515147.86,4353163.7,15.244355,'')]]],['E_L_cov_MC', [[2.0460898, 0.32586509, 18.743915]]],['E_L_cov_bl', [[[Stat(10000,0,5.0286439,-14862.805,28961.242,-57488.272,120325.28,2.1680618,''), Stat(10000,0,3.2786252,1019.3325,1130.6935,1570.9354,2600.13,0,''), Stat(10000,10.606088,34.398922,8023.9257,79089.049,273899.93,2470131.4,18.22938,'')], [Stat(10000,0,5.1749917,-14877.014,29049.703,-57734.938,121026.03,2.1686501,''), Stat(10000,0,3.2860444,986.1481,1108.557,1558.3941,2607.9635,0,''), Stat(10000,10.606088,34.398922,8023.9257,79089.049,273899.93,2470131.4,18.22938,'')]]]],['E_cov_tripl', [Stat(10000,10.728916,39.399875,10870.091,107334.69,482245.79,4818260.7,19.298777,'')]],['V_L_cov_MC', [[0.27608785, 0.23473207, 0.32393907]]],['bl', [[59.273038, 45.115952, 52.130605, 52.694831, 3.9464495]]],['cov_bl_true', [[0.80870893, 0, 18.334471]]]}],unassigned):
