# Supplementary material for: Fast and accurate estimation of the covariance between pairwise maximum likelihood distances
Source: PeerJ. 2014 Sep 25;2:e583. doi: 10.7717/peerj.583 (PMC4179615; doi:10.7717/peerj.583)
Supplement: Supplemental Information 2 — (1) A file Readme.txt describing the simulation environment and the format of the results; (2) the Darwin code for the simulation; (3) the raw results of the simulation. [file peerj-02-583-s002.zip › Simulation/res_gap/r401015784_800.drw]

r := table([{['E_L_cov_A', [[Stat(10000,-5.1102669,7.0160721,-17924.261,54616.353,-178604.82,693988.72,2.5500415,''), Stat(10000,-4.7736465,6.3337426,-15355.28,45248.82,-134838.99,495243.95,2.086834,''), Stat(10000,6.0705292,22.51195,-29394.405,130571.71,-613666.99,3304262.9,15.409052,'')]]],['E_L_cov_MC', [[0.37297519, 0.09899694, 15.921727]]],['E_L_cov_bl', [[[Stat(10000,0,2.440683,2827.5659,2595.4764,2854.1935,3598.9155,0,''), Stat(10000,0,2.1365762,1646.177,1357.0219,1355.5533,1562.9091,0,''), Stat(10000,9.6796585,26.214201,-24468.837,96927.604,-387351.24,1848440.4,17.781755,'')], [Stat(10000,0,2.4676123,2808.185,2597.1455,2875.327,3650.0067,0,''), Stat(10000,0,2.1496128,1610.2788,1342.5822,1354.7162,1576.7183,0,''), Stat(10000,9.6796585,26.214201,-24468.837,96927.604,-387351.24,1848440.4,17.781755,'')]]]],['E_cov_tripl', [Stat(10000,10.878331,30.178946,-28287.773,131675.2,-612487.28,3434036.5,20.359821,'')]],['V_L_cov_MC', [[0.27639877, 0.25796071, 0.30745216]]],['bl', [[70.242517, 61.558907, 67.767608, 69.24176, 1.5330198]]],['cov_bl_true', [[0.19272318, 0, 14.725808]]]}],unassigned):
