# Supplementary material for: Fast and accurate estimation of the covariance between pairwise maximum likelihood distances
Source: PeerJ. 2014 Sep 25;2:e583. doi: 10.7717/peerj.583 (PMC4179615; doi:10.7717/peerj.583)
Supplement: Supplemental Information 2 — (1) A file Readme.txt describing the simulation environment and the format of the results; (2) the Darwin code for the simulation; (3) the raw results of the simulation. [file peerj-02-583-s002.zip › Simulation/res_gap/r403733444_500.drw]

r := table([{['E_L_cov_A', [[Stat(10000,-4.1580054,5.2010511,13678.665,33076.034,85307.477,263800.62,-1.0288038,''), Stat(10000,-4.2885578,4.8803806,2249.9097,14099.122,9162.4412,61422.961,-0.09963578,''), Stat(10000,2.540499,26.339156,11662.167,35605.588,107931.92,532408.49,6.8577271,'')]]],['E_L_cov_MC', [[0.2517886, 0.16481288, 8.1851821]]],['E_L_cov_bl', [[[Stat(10000,0,2.2293071,-5852.2247,4985.8199,-3921.8251,3454.6396,0.86560846,''), Stat(10000,0,1.9172301,1449.8323,1039.0193,903.34897,906.85306,0,''), Stat(10000,4.5476826,21.900854,9313.5475,24675.743,61952.473,240681.32,7.5726879,'')], [Stat(10000,0,2.2677222,-5881.7215,5030.0195,-3960.5091,3495.0121,0.86560846,''), Stat(10000,0,1.9172301,1397.1526,1014.4824,891.29594,902.5702,0,''), Stat(10000,4.5476826,21.900854,9313.5475,24675.743,61952.473,240681.32,7.5726879,'')]]]],['E_cov_tripl', [Stat(10000,4.2738139,24.067623,14233.624,41758.739,135522.59,598316.49,7.2814479,'')]],['V_L_cov_MC', [[0.078039342, 0.07199985, 0.088087648]]],['bl', [[32.474064, 56.647315, 31.218763, 30.59412, 0.98737631]]],['cov_bl_true', [[0.197767, 0, 8.2426299]]]}],unassigned):
