# Supplementary material for: Fast and accurate estimation of the covariance between pairwise maximum likelihood distances
Source: PeerJ. 2014 Sep 25;2:e583. doi: 10.7717/peerj.583 (PMC4179615; doi:10.7717/peerj.583)
Supplement: Supplemental Information 2 — (1) A file Readme.txt describing the simulation environment and the format of the results; (2) the Darwin code for the simulation; (3) the raw results of the simulation. [file peerj-02-583-s002.zip › Simulation/res_gap/r415241851_200.drw]

r := table([{['E_L_cov_A', [[Stat(10000,-20.296948,42.214676,-84944.144,1212459.5,-17938339,3.1915065e+08,18.305028,''), Stat(10000,-19.4506,23.830187,-80018.613,881023.57,-10894636,1.5201601e+08,8.3346976,''), Stat(10000,5.4051596,83.819983,-106328.11,1757004.1,-28998024,5.8386481e+08,37.94889,'')]]],['E_L_cov_MC', [[9.2970104, -0.26254731, 31.57432]]],['E_L_cov_bl', [[[Stat(10000,0,35.113037,53238.205,462008.94,4352024.3,50146501,3.8642468,''), Stat(10000,0,7.5405466,36.51579,134.82088,672.78232,4081.1206,0,''), Stat(10000,10.282213,71.477397,-51799.823,738529.53,-6799608.2,1.2521768e+08,34.677819,'')], [Stat(10000,0,35.260718,53364.744,468523.65,4438275.7,51507752,3.8672488,''), Stat(10000,0,7.5886208,35.16385,134.00327,681.39477,4177.0322,0,''), Stat(10000,10.282213,71.477397,-51799.823,738529.53,-6799608.2,1.2521768e+08,34.677819,'')]]]],['E_cov_tripl', [Stat(10000,-8.4776254,69.922925,-56811.188,915371.08,-9390182.1,1.9762138e+08,34.739752,'')]],['V_L_cov_MC', [[1.0250199, 0.51446525, 0.93191365]]],['bl', [[41.483165, 41.56112, 34.647595, 37.089843, 16.330712]]],['cov_bl_true', [[9.1896701, 0, 28.134892]]]}],unassigned):
