# Supplementary material for: Fast and accurate estimation of the covariance between pairwise maximum likelihood distances
Source: PeerJ. 2014 Sep 25;2:e583. doi: 10.7717/peerj.583 (PMC4179615; doi:10.7717/peerj.583)
Supplement: Supplemental Information 2 — (1) A file Readme.txt describing the simulation environment and the format of the results; (2) the Darwin code for the simulation; (3) the raw results of the simulation. [file peerj-02-583-s002.zip › Simulation/res_gap/r415241851_500.drw]

r := table([{['E_L_cov_A', [[Stat(10000,-2.9043141,11.539802,10010.31,39003.078,101429.78,462449.45,2.4075569,''), Stat(10000,-5.0321026,5.2718576,2902.4375,16302.316,14289.646,82330.978,-0.12367482,''), Stat(10000,4.2903756,20.047127,4647.309,39651.302,76341.135,541529.56,10.752408,'')]]],['E_L_cov_MC', [[2.9837076, -0.15528368, 12.145995]]],['E_L_cov_bl', [[[Stat(10000,0,8.7623015,2374.5754,9503.9962,5530.5283,35459.216,3.0282382,''), Stat(10000,0,0,0,0,0,0,0,''), Stat(10000,6.4856269,21.109063,1017.5345,30155.163,32426.507,324662.31,12.193415,'')], [Stat(10000,0,8.7796023,2456.0275,9655.7638,5590.3554,36630.194,3.0282382,''), Stat(10000,0,0,0,0,0,0,0,''), Stat(10000,6.4856269,21.109063,1017.5345,30155.163,32426.507,324662.31,12.193415,'')]]]],['E_cov_tripl', [Stat(10000,6.2854933,22.9292,1978.653,38790.404,57653.027,558936.01,12.58837,'')]],['V_L_cov_MC', [[0.14695535, 0.081793127, 0.13710626]]],['bl', [[43.152161, 35.301133, 37.79273, 39.891725, 14.43496]]],['cov_bl_true', [[3.2032195, 0, 11.851771]]]}],unassigned):
