# Supplementary material for: Fast and accurate estimation of the covariance between pairwise maximum likelihood distances
Source: PeerJ. 2014 Sep 25;2:e583. doi: 10.7717/peerj.583 (PMC4179615; doi:10.7717/peerj.583)
Supplement: Supplemental Information 2 — (1) A file Readme.txt describing the simulation environment and the format of the results; (2) the Darwin code for the simulation; (3) the raw results of the simulation. [file peerj-02-583-s002.zip › Simulation/res_gap/r415241851_800.drw]

r := table([{['E_L_cov_A', [[Stat(10000,-2.7375357,15.224955,-6339.7362,51289.587,-74908.634,754437.32,5.6549719,''), Stat(10000,-5.8819072,5.07591,6279.5018,19439.051,32081.141,113773.81,-0.19889504,''), Stat(10000,6.691218,31.598012,28719.639,175820.62,1147600.8,9455299.7,13.156625,'')]]],['E_L_cov_MC', [[6.3805115, -0.26532709, 22.345106]]],['E_L_cov_bl', [[[Stat(10000,0,11.278456,4453.8859,16351.247,24476.492,105779.75,4.6477312,''), Stat(10000,0,0,0,0,0,0,0,''), Stat(10000,11.385125,40.368522,-6621.8164,95228.79,-35522.226,2941848,21.599008,'')], [Stat(10000,0,11.402156,4180.1146,16408.047,22715.651,109133.24,4.6940158,''), Stat(10000,0,0,0,0,0,0,0,''), Stat(10000,11.385125,40.368522,-6621.8164,95228.79,-35522.226,2941848,21.599008,'')]]]],['E_cov_tripl', [Stat(10000,15.149795,54.729295,-7673.3799,138925.07,-18621.926,6835363,25.852668,'')]],['V_L_cov_MC', [[0.70803247, 0.21475004, 0.81824495]]],['bl', [[85.657919, 70.160785, 50.573839, 51.06705, 31.07415]]],['cov_bl_true', [[4.8787449, 0, 20.131151]]]}],unassigned):
