# Supplementary material for: Fast and accurate estimation of the covariance between pairwise maximum likelihood distances
Source: PeerJ. 2014 Sep 25;2:e583. doi: 10.7717/peerj.583 (PMC4179615; doi:10.7717/peerj.583)
Supplement: Supplemental Information 2 — (1) A file Readme.txt describing the simulation environment and the format of the results; (2) the Darwin code for the simulation; (3) the raw results of the simulation. [file peerj-02-583-s002.zip › Simulation/res_gap/r418608857_200.drw]

r := table([{['E_L_cov_A', [[Stat(10000,-54.529648,89.703879,-223003.45,6865397.7,-2.3047654e+08,8.764762e+09,41.655351,''), Stat(10000,-29.143701,35.575473,72369.079,1101272.2,16428776,3.2295262e+08,-6.3272626,''), Stat(10000,-7.173019,137.13525,-127796.63,4484410.3,-99755303,4.6724204e+09,60.729466,'')]]],['E_L_cov_MC', [[17.522394, -0.28439783, 55.900294]]],['E_L_cov_bl', [[[Stat(10000,0,69.013363,-53013.793,975604.83,-11778232,2.9154439e+08,23.824816,''), Stat(10000,0,16.164849,82.935568,633.13015,6502.3948,83073.718,0,''), Stat(10000,5.9762814,172.57385,-47469.012,2483367,-5983474.9,2.1286859e+09,59.981604,'')], [Stat(10000,0,69.446417,-53681.982,1012487.6,-12565442,3.1598681e+08,23.953272,''), Stat(10000,0,15.944203,81.821082,617.44326,6267.8433,78993.965,0,''), Stat(10000,5.9762814,172.57385,-47469.012,2483367,-5983474.9,2.1286859e+09,59.981604,'')]]]],['E_cov_tripl', [Stat(10000,-0.89752593,192.56581,-50126.745,3481390.7,-2467876.9,4.3619919e+09,65.369148,'')]],['V_L_cov_MC', [[4.7758789, 1.4891938, 5.3111368]]],['bl', [[64.852511, 82.9561, 34.104161, 35.731477, 29.472975]]],['cov_bl_true', [[18.291168, 0, 52.259545]]]}],unassigned):
