# Supplementary material for: Fast and accurate estimation of the covariance between pairwise maximum likelihood distances
Source: PeerJ. 2014 Sep 25;2:e583. doi: 10.7717/peerj.583 (PMC4179615; doi:10.7717/peerj.583)
Supplement: Supplemental Information 2 — (1) A file Readme.txt describing the simulation environment and the format of the results; (2) the Darwin code for the simulation; (3) the raw results of the simulation. [file peerj-02-583-s002.zip › Simulation/res_gap/r418608857_500.drw]

r := table([{['E_L_cov_A', [[Stat(10000,-5.1715029,11.935357,-33032.991,158896.51,-843780.83,5074280.5,6.0017292,''), Stat(10000,-7.0285192,9.27197,-24319.725,92924.298,-385635.45,1865805.8,2.8052986,''), Stat(10000,3.7722796,25.252114,11410.207,68219.541,246966.89,1662554.8,10.713288,'')]]],['E_L_cov_MC', [[2.8670423, -0.26389154, 13.188704]]],['E_L_cov_bl', [[[Stat(10000,0,7.566254,-9836.0612,25428.475,-58237.68,175495.65,3.1069747,''), Stat(10000,0,2.5317044,38.606694,43.17467,60.528618,99.997794,0,''), Stat(10000,5.9872604,22.399902,13946.281,61914.624,241720.1,1346033.6,12.029832,'')], [Stat(10000,0,7.5654037,-10497.357,26986.195,-64084.687,194405.33,3.1781403,''), Stat(10000,0,2.5538465,36.507549,42.097604,60.598235,102.22402,0,''), Stat(10000,5.9872604,22.399902,13946.281,61914.624,241720.1,1346033.6,12.029832,'')]]]],['E_cov_tripl', [Stat(10000,5.544641,29.196132,11978.505,70457.261,278714.9,1920991.2,12.897024,'')]],['V_L_cov_MC', [[0.30955061, 0.20652895, 0.22752654]]],['bl', [[45.892093, 54.853298, 44.89974, 55.669872, 10.537726]]],['cov_bl_true', [[2.2706456, 0, 12.861585]]]}],unassigned):
