# Supplementary material for: Fast and accurate estimation of the covariance between pairwise maximum likelihood distances
Source: PeerJ. 2014 Sep 25;2:e583. doi: 10.7717/peerj.583 (PMC4179615; doi:10.7717/peerj.583)
Supplement: Supplemental Information 2 — (1) A file Readme.txt describing the simulation environment and the format of the results; (2) the Darwin code for the simulation; (3) the raw results of the simulation. [file peerj-02-583-s002.zip › Simulation/res_gap/r418608857_800.drw]

r := table([{['E_L_cov_A', [[Stat(10000,0.32394738,7.7252327,4473.0399,9231.3762,11448.198,27321.375,3.4815333,''), Stat(10000,-1.6284328,1.5215332,-111.43388,1436.7952,-46.379194,630.00062,0.045475892,''), Stat(10000,2.3448465,10.899785,-1467.1899,8650.7227,-1388.5363,23375.676,6.0264638,'')]]],['E_L_cov_MC', [[4.1059881, -0.21005234, 6.3093335]]],['E_L_cov_bl', [[[Stat(10000,2.1201474,6.2140269,1194.4628,3614.0939,1781.8284,4160.562,3.8805763,''), Stat(10000,0,0,0,0,0,0,0,''), Stat(10000,3.5519431,9.4578839,4336.5008,7864.4562,9838.537,20318.443,5.7521972,'')], [Stat(10000,2.1232174,6.2198871,1175.4281,3611.8114,1763.1957,4152.6395,3.8854413,''), Stat(10000,0,0,0,0,0,0,0,''), Stat(10000,3.5519431,9.4578839,4336.5008,7864.4562,9838.537,20318.443,5.7521972,'')]]]],['E_cov_tripl', [Stat(10000,3.5028709,11.016065,5566.3493,11470.798,17897.211,43607.703,6.1171078,'')]],['V_L_cov_MC', [[0.056049588, 0.013101125, 0.055526951]]],['bl', [[36.504072, 65.363546, 14.469248, 14.16569, 25.750879]]],['cov_bl_true', [[3.8864669, 0, 5.9660992]]]}],unassigned):
