# Supplementary material for: Fast and accurate estimation of the covariance between pairwise maximum likelihood distances
Source: PeerJ. 2014 Sep 25;2:e583. doi: 10.7717/peerj.583 (PMC4179615; doi:10.7717/peerj.583)
Supplement: Supplemental Information 2 — (1) A file Readme.txt describing the simulation environment and the format of the results; (2) the Darwin code for the simulation; (3) the raw results of the simulation. [file peerj-02-583-s002.zip › Simulation/res_gap/r422052448_200.drw]

r := table([{['E_L_cov_A', [[Stat(10000,-16.591349,16.814621,-6080.804,184900.33,-324669.73,10543222,1.0448953,''), Stat(10000,-14.995359,16.985961,-22210.089,230035.28,-1309950.7,15756828,2.4264393,''), Stat(10000,9.0618302,101.58821,-82114.775,1199264.1,-16150556,3.0337135e+08,39.546702,'')]]],['E_L_cov_MC', [[-0.33651959, -0.17299491, 33.114429]]],['E_L_cov_bl', [[[Stat(10000,0,8.6610693,4486.0389,19211.616,61059.147,245380.6,0.38083356,''), Stat(10000,0,8.6610693,7165.978,20452.008,72435.979,305743.55,0,''), Stat(10000,15.014669,71.480515,-59376.934,784614.65,-8142221,1.3436106e+08,39.308175,'')], [Stat(10000,0,8.700612,4368.771,19217.801,61670.455,250065.63,0.38154034,''), Stat(10000,0,8.700612,7031.3488,20273.919,72493.306,308620.74,0,''), Stat(10000,15.014669,71.480515,-59376.934,784614.65,-8142221,1.3436106e+08,39.308175,'')]]]],['E_cov_tripl', [Stat(10000,11.546106,81.767005,-69107.465,985633.64,-11417153,2.1021294e+08,40.462374,'')]],['V_L_cov_MC', [[0.38712134, 0.3843904, 0.61576462]]],['bl', [[45.8123, 29.807495, 26.692116, 37.696102, 0.36569862]]],['cov_bl_true', [[0.18223826, 0, 32.079174]]]}],unassigned):
