# Supplementary material for: Fast and accurate estimation of the covariance between pairwise maximum likelihood distances
Source: PeerJ. 2014 Sep 25;2:e583. doi: 10.7717/peerj.583 (PMC4179615; doi:10.7717/peerj.583)
Supplement: Supplemental Information 2 — (1) A file Readme.txt describing the simulation environment and the format of the results; (2) the Darwin code for the simulation; (3) the raw results of the simulation. [file peerj-02-583-s002.zip › Simulation/res_gap/r422052448_500.drw]

r := table([{['E_L_cov_A', [[Stat(10000,-1.7722466,2.978148,-3335.9387,4760.6034,-3969.9023,6424.9637,0.8385017,''), Stat(10000,-2.0147856,2.3175283,-4351.116,4970.352,-4860.9851,6780.3598,0.46958793,''), Stat(10000,2.2953488,9.6763767,6374.097,10686.668,16958.883,37063.776,4.3908227,'')]]],['E_L_cov_MC', [[0.52397797, 0.022841164, 5.1541418]]],['E_L_cov_bl', [[[Stat(10000,0,1.8041877,-1269.114,1457.0727,-316.01732,399.84386,0.52090772,''), Stat(10000,0,1.0455324,134.43597,50.653846,23.644102,13.042985,0,''), Stat(10000,2.4322782,8.5740007,3615.2105,6835.8426,7759.0226,16470.307,4.8340395,'')], [Stat(10000,0,1.8072965,-1355.732,1492.9676,-346.93562,414.22204,0.52572085,''), Stat(10000,0,0.91083088,130.44792,48.315931,21.880583,11.485545,0,''), Stat(10000,2.4322782,8.5740007,3615.2105,6835.8426,7759.0226,16470.307,4.8340395,'')]]]],['E_cov_tripl', [Stat(10000,2.0951287,9.7101321,4465.587,8314.4783,11089.433,25036.812,4.6497751,'')]],['V_L_cov_MC', [[0.017483651, 0.015111207, 0.020357033]]],['bl', [[21.571836, 24.174968, 21.34721, 19.704597, 2.3186097]]],['cov_bl_true', [[0.46921317, 0, 5.0496624]]]}],unassigned):
