# Supplementary material for: Fast and accurate estimation of the covariance between pairwise maximum likelihood distances
Source: PeerJ. 2014 Sep 25;2:e583. doi: 10.7717/peerj.583 (PMC4179615; doi:10.7717/peerj.583)
Supplement: Supplemental Information 2 — (1) A file Readme.txt describing the simulation environment and the format of the results; (2) the Darwin code for the simulation; (3) the raw results of the simulation. [file peerj-02-583-s002.zip › Simulation/res_gap/r422052448_800.drw]

r := table([{['E_L_cov_A', [[Stat(10000,-0.065043446,6.5583415,-6629.0873,9999.83,-13408.928,24762.746,3.3976935,''), Stat(10000,-1.8938518,1.5689945,-8418.0046,9031.7578,-10883.806,14457.073,0.89022692,''), Stat(10000,4.676673,12.932153,2719.1384,12007.233,12710.164,48550.944,7.9322799,'')]]],['E_L_cov_MC', [[2.8947978, -0.19128567, 8.897169]]],['E_L_cov_bl', [[[Stat(10000,0.93772468,4.7605722,-2658.5,2854.6794,-1643.4672,2165.2418,2.995463,''), Stat(10000,0,0,0,0,0,0,0,''), Stat(10000,5.1411327,13.55822,9368.3659,17721.134,35859.028,89541.432,7.7897234,'')], [Stat(10000,0.93827253,4.7708418,-2655.2894,2854.1646,-1640.1485,2165.5709,2.9980747,''), Stat(10000,0,0,0,0,0,0,0,''), Stat(10000,5.1411327,13.55822,9368.3659,17721.134,35859.028,89541.432,7.7897234,'')]]]],['E_cov_tripl', [Stat(10000,5.3510328,15.197944,10739.389,22688.392,51861.184,145586.5,8.1684112,'')]],['V_L_cov_MC', [[0.043912335, 0.017092166, 0.060984451]]],['bl', [[47.649813, 43.702718, 20.71591, 20.104302, 18.560703]]],['cov_bl_true', [[2.6551164, 0, 8.4552534]]]}],unassigned):
