# Supplementary material for: Fast and accurate estimation of the covariance between pairwise maximum likelihood distances
Source: PeerJ. 2014 Sep 25;2:e583. doi: 10.7717/peerj.583 (PMC4179615; doi:10.7717/peerj.583)
Supplement: Supplemental Information 2 — (1) A file Readme.txt describing the simulation environment and the format of the results; (2) the Darwin code for the simulation; (3) the raw results of the simulation. [file peerj-02-583-s002.zip › Simulation/res_gap/r42565831_500.drw]

r := table([{['E_L_cov_A', [[Stat(10000,-22.488546,29.17667,106928.91,1452298.6,22299098,3.8165135e+08,-6.8209722,''), Stat(10000,-17.263343,21.555101,39899.249,391432.05,3454318.4,42763496,-2.1068349,''), Stat(10000,-1.5251133,49.798165,-143582.06,2477795,-46274030,9.2729338e+08,33.236334,'')]]],['E_L_cov_MC', [[4.3398962, -0.33963896, 33.556704]]],['E_L_cov_bl', [[[Stat(10000,0,16.707879,17346.708,81435.757,465727.23,3130265.5,0,''), Stat(10000,0,16.707879,3051.1138,9823.9076,42899.971,266325.77,0,''), Stat(10000,2.7614861,74.831448,-38526.552,625802.74,-3940347.3,1.1073855e+08,32.398656,'')], [Stat(10000,0,18.079132,17064.676,80702.313,467077.74,3198749.1,0,''), Stat(10000,0,18.079132,2979.3962,9702.1571,43925.575,298117.97,0,''), Stat(10000,2.7614861,74.831448,-38526.552,625802.74,-3940347.3,1.1073855e+08,32.398656,'')]]]],['E_cov_tripl', [Stat(10000,6.6088232,116.03252,-73252.19,1370942.4,-15751200,4.8588937e+08,45.56251,'')]],['V_L_cov_MC', [[5.3609758, 3.4789856, 3.7104152]]],['bl', [[76.906674, 88.765087, 110.30749, 88.393363, 8.9885481]]],['cov_bl_true', [[1.9142212, 0, 27.101083]]]}],unassigned):
