# Supplementary material for: Fast and accurate estimation of the covariance between pairwise maximum likelihood distances
Source: PeerJ. 2014 Sep 25;2:e583. doi: 10.7717/peerj.583 (PMC4179615; doi:10.7717/peerj.583)
Supplement: Supplemental Information 2 — (1) A file Readme.txt describing the simulation environment and the format of the results; (2) the Darwin code for the simulation; (3) the raw results of the simulation. [file peerj-02-583-s002.zip › Simulation/res_gap/r42565831_800.drw]

r := table([{['E_L_cov_A', [[Stat(10000,-5.1979284,13.280986,53260.407,334414.68,2331278.8,17707732,-2.6499686,''), Stat(10000,-7.0288276,7.9343082,39314.673,187209.7,994954.36,5783235.5,-3.1604293,''), Stat(10000,3.6488823,23.489885,-15175.117,85992.908,-274369.47,1957534.6,13.154582,'')]]],['E_L_cov_MC', [[3.3614797, 0.41859076, 16.367401]]],['E_L_cov_bl', [[[Stat(10000,0,9.0934288,-18282.502,48372.685,-142279.74,463669.98,3.6531453,''), Stat(10000,0,8.4328259,89.117183,171.33983,762.6833,5378.8614,0,''), Stat(10000,8.4844949,33.493544,-28508.41,140298.44,-666697.05,4079586.5,19.123781,'')], [Stat(10000,0,9.2377723,-18306.47,48781.322,-144118.26,471768.89,3.6536838,''), Stat(10000,0,8.4696845,87.381374,172.03716,773.8391,5479.8628,0,''), Stat(10000,8.4844949,33.493544,-28508.41,140298.44,-666697.05,4079586.5,19.123781,'')]]]],['E_cov_tripl', [Stat(10000,10.326791,45.219985,-43153.97,277784.72,-1832306.3,14438549,24.34654,'')]],['V_L_cov_MC', [[0.90795646, 0.52520356, 0.57595145]]],['bl', [[72.777944, 71.054086, 79.404567, 85.28187, 14.186555]]],['cov_bl_true', [[1.9638872, 0, 15.546223]]]}],unassigned):
