# Supplementary material for: Fast and accurate estimation of the covariance between pairwise maximum likelihood distances
Source: PeerJ. 2014 Sep 25;2:e583. doi: 10.7717/peerj.583 (PMC4179615; doi:10.7717/peerj.583)
Supplement: Supplemental Information 2 — (1) A file Readme.txt describing the simulation environment and the format of the results; (2) the Darwin code for the simulation; (3) the raw results of the simulation. [file peerj-02-583-s002.zip › Simulation/res_gap/r425974301_200.drw]

r := table([{['E_L_cov_A', [[Stat(10000,-30.281851,36.726918,-91961.208,1559174.9,-27138445,5.8616095e+08,12.116976,''), Stat(10000,-28.057088,41.612405,65204.906,1053389.1,15228834,3.0953378e+08,-5.3497411,''), Stat(10000,4.5868215,87.873665,-153841.71,3432004.4,-80196129,2.1319062e+09,50.283676,'')]]],['E_L_cov_MC', [[-0.87480668, -0.28664266, 37.308241]]],['E_L_cov_bl', [[[Stat(10000,0,21.12944,-55178.861,376245.13,-2586260.9,18629561,7.3714391,''), Stat(10000,0,13.927324,7738.2426,36698.534,214183.49,1457103.8,0,''), Stat(10000,15.151059,100.23154,-29204.592,901976.07,-3057808.3,2.4815435e+08,42.162036,'')], [Stat(10000,0,21.244309,-56694.269,393616.66,-2762234.2,20259011,7.5119681,''), Stat(10000,0,14.293547,7560.7952,36132.462,212367.21,1455663.9,0,''), Stat(10000,15.151059,100.23154,-29204.592,901976.07,-3057808.3,2.4815435e+08,42.162036,'')]]]],['E_cov_tripl', [Stat(10000,5.8279402,127.03644,-40585.391,1220269.5,-6556693.1,4.7036642e+08,43.804238,'')]],['V_L_cov_MC', [[1.6771901, 1.4999433, 1.6492339]]],['bl', [[51.323187, 51.551835, 50.417062, 54.683296, 3.2600838]]],['cov_bl_true', [[1.6613552, 0, 37.428413]]]}],unassigned):
