# Supplementary material for: Fast and accurate estimation of the covariance between pairwise maximum likelihood distances
Source: PeerJ. 2014 Sep 25;2:e583. doi: 10.7717/peerj.583 (PMC4179615; doi:10.7717/peerj.583)
Supplement: Supplemental Information 2 — (1) A file Readme.txt describing the simulation environment and the format of the results; (2) the Darwin code for the simulation; (3) the raw results of the simulation. [file peerj-02-583-s002.zip › Simulation/res_gap/r425974301_500.drw]

r := table([{['E_L_cov_A', [[Stat(10000,-14.4668,17.101947,-18461.295,163852.73,-766117.07,7940019.8,3.3533786,''), Stat(10000,-15.157106,16.749584,-14638.192,142444.7,-543596.9,6124296.1,2.6411353,''), Stat(10000,2.4413047,37.684353,-15443.464,218337.73,-622498.62,13291166,18.537909,'')]]],['E_L_cov_MC', [[-0.1741498, 2.2852906, 23.988436]]],['E_L_cov_bl', [[[Stat(10000,0,7.2199765,6439.788,14133.796,37705.911,117959.84,0,''), Stat(10000,0,7.2199765,4171.2853,8510.841,21612.055,66268.516,0,''), Stat(10000,8.4545856,66.445202,-17517.44,191253.73,-497985.24,13865978,22.90746,'')], [Stat(10000,0,6.1078791,6391.1048,14062.256,37433.469,115995.22,0,''), Stat(10000,0,7.3153072,4105.6004,8416.5309,21379.072,65120.167,0,''), Stat(10000,8.4545856,66.445202,-17517.44,191253.73,-497985.24,13865978,22.90746,'')]]]],['E_cov_tripl', [Stat(10000,10.03642,78.203703,-16697.691,268507.19,-505283.94,29390607,26.584341,'')]],['V_L_cov_MC', [[1.1481049, 1.0287511, 1.1962555]]],['bl', [[63.2527, 87.4573, 74.202041, 68.418564, 1.8340005]]],['cov_bl_true', [[0.36975705, 0, 20.1487]]]}],unassigned):
