# Supplementary material for: Fast and accurate estimation of the covariance between pairwise maximum likelihood distances
Source: PeerJ. 2014 Sep 25;2:e583. doi: 10.7717/peerj.583 (PMC4179615; doi:10.7717/peerj.583)
Supplement: Supplemental Information 2 — (1) A file Readme.txt describing the simulation environment and the format of the results; (2) the Darwin code for the simulation; (3) the raw results of the simulation. [file peerj-02-583-s002.zip › Simulation/res_gap/r425974301_800.drw]

r := table([{['E_L_cov_A', [[Stat(10000,-4.8270935,6.4296629,-12449.974,37697.345,-100790.6,374011.69,1.899126,''), Stat(10000,-4.6044028,6.4924936,-35775.642,149562.21,-688703.49,3428118.3,4.1266667,''), Stat(10000,5.9624623,23.744553,-26462.106,119295.24,-539633.07,2967793.9,16.103116,'')]]],['E_L_cov_MC', [[0.28959464, 0.26422056, 16.824194]]],['E_L_cov_bl', [[[Stat(10000,0,2.9091132,-8513.2143,8810.7947,-9152.2201,9885.9785,1.0982143,''), Stat(10000,0,2.3189979,-9009.0598,9378.0335,-9873.8299,10654.526,1.0982143,''), Stat(10000,10.1521,26.183612,-18110.835,74597.205,-254338.82,1271435,18.370907,'')], [Stat(10000,0,2.9151736,-8656.5369,9066.1143,-9536.0067,10413.433,1.1097882,''), Stat(10000,0,2.3348145,-9160.8264,9653.6757,-10288.408,11225.765,1.1097882,''), Stat(10000,10.1521,26.183612,-18110.835,74597.205,-254338.82,1271435,18.370907,'')]]]],['E_cov_tripl', [Stat(10000,11.276099,30.241595,-16748.687,85355.603,-279094.73,1769843.7,20.492405,'')]],['V_L_cov_MC', [[0.28353251, 0.25621411, 0.30336666]]],['bl', [[74.085836, 62.052909, 63.310153, 68.74834, 0.78166692]]],['cov_bl_true', [[0.097696764, 0, 15.979553]]]}],unassigned):
