# Supplementary material for: Fast and accurate estimation of the covariance between pairwise maximum likelihood distances
Source: PeerJ. 2014 Sep 25;2:e583. doi: 10.7717/peerj.583 (PMC4179615; doi:10.7717/peerj.583)
Supplement: Supplemental Information 2 — (1) A file Readme.txt describing the simulation environment and the format of the results; (2) the Darwin code for the simulation; (3) the raw results of the simulation. [file peerj-02-583-s002.zip › Simulation/res_gap/r444200364_200.drw]

r := table([{['E_L_cov_A', [[Stat(10000,-9.0963904,19.823472,13120.753,130852.4,545568.8,5949512,2.5558727,''), Stat(10000,-10.003845,11.301467,31513.923,169367.38,982489.22,6833112.6,-3.0943759,''), Stat(10000,1.2460998,35.227289,28446.868,197232.41,1410676.7,13505458,9.2895533,'')]]],['E_L_cov_MC', [[3.836338, -0.24131455, 12.180716]]],['E_L_cov_bl', [[[Stat(10000,0,14.700529,1949.6325,50133.716,39312.052,708607.95,3.3399561,''), Stat(10000,0,5.1861384,133.09455,266.47451,747.03087,2658.0278,0,''), Stat(10000,2.2219224,29.565744,38215.437,238423.71,1762542.8,15675103,8.8690033,'')], [Stat(10000,0,14.718491,1869.7987,51194.276,38588.067,726565.67,3.3399561,''), Stat(10000,0,5.1876196,132.40741,268.42684,761.28905,2740.2165,0,''), Stat(10000,2.2219224,29.565744,38215.437,238423.71,1762542.8,15675103,8.8690033,'')]]]],['E_cov_tripl', [Stat(10000,-20.656388,43.866602,40036.666,274797.89,2208094.9,24585377,7.7639935,'')]],['V_L_cov_MC', [[0.22085565, 0.14821397, 0.16077264]]],['bl', [[20.975002, 21.926074, 30.564816, 27.592825, 7.0158743]]],['cov_bl_true', [[3.6796558, 0, 12.220359]]]}],unassigned):
