# Supplementary material for: Fast and accurate estimation of the covariance between pairwise maximum likelihood distances
Source: PeerJ. 2014 Sep 25;2:e583. doi: 10.7717/peerj.583 (PMC4179615; doi:10.7717/peerj.583)
Supplement: Supplemental Information 2 — (1) A file Readme.txt describing the simulation environment and the format of the results; (2) the Darwin code for the simulation; (3) the raw results of the simulation. [file peerj-02-583-s002.zip › Simulation/res_gap/r444200364_500.drw]

r := table([{['E_L_cov_A', [[Stat(10000,-4.9812733,6.596932,-10351.64,34910.231,-86499.174,346299.28,2.235922,''), Stat(10000,-5.4379659,5.4568873,-12364.887,35771.19,-95910.972,345791.51,1.4470347,''), Stat(10000,5.1296662,23.197511,10432.29,55379.34,183248.19,1092474,11.438293,'')]]],['E_L_cov_MC', [[1.0362457, -0.35079348, 14.088305]]],['E_L_cov_bl', [[[Stat(10000,0,4.2698005,-1393.8914,5965.8358,-116.54354,7493.0239,0.94127204,''), Stat(10000,0,2.1078666,348.38441,277.10029,268.02575,300.07301,0,''), Stat(10000,7.8782286,23.238827,30288.96,127269.04,623839.62,3505119.6,10.571403,'')], [Stat(10000,0,4.2727686,-1382.7839,6012.2173,-85.975852,7607.284,0.94240434,''), Stat(10000,0,2.1148986,327.05537,266.83034,263.23915,299.33708,0,''), Stat(10000,7.8782286,23.238827,30288.96,127269.04,623839.62,3505119.6,10.571403,'')]]]],['E_cov_tripl', [Stat(10000,7.6275289,24.761894,33063.589,153844.02,839199.35,5293621.9,10.805901,'')]],['V_L_cov_MC', [[0.13171334, 0.11239338, 0.16498132]]],['bl', [[46.629734, 41.55085, 41.427628, 40.943361, 4.6016414]]],['cov_bl_true', [[0.94772491, 0, 13.13959]]]}],unassigned):
