# Supplementary material for: Fast and accurate estimation of the covariance between pairwise maximum likelihood distances
Source: PeerJ. 2014 Sep 25;2:e583. doi: 10.7717/peerj.583 (PMC4179615; doi:10.7717/peerj.583)
Supplement: Supplemental Information 2 — (1) A file Readme.txt describing the simulation environment and the format of the results; (2) the Darwin code for the simulation; (3) the raw results of the simulation. [file peerj-02-583-s002.zip › Simulation/res_gap/r444200364_800.drw]

r := table([{['E_L_cov_A', [[Stat(10000,0.88669522,5.4074279,5366.6731,6122.273,7113.8203,10454.627,2.3585568,''), Stat(10000,-1.0835209,1.1021911,4395.992,2579.8039,1700.7904,1249.6608,-0.42323594,''), Stat(10000,2.1306634,7.6038695,2030.4362,4314.7898,2967.2482,6168.3752,4.0609457,'')]]],['E_L_cov_MC', [[2.70083, -0.11245389, 4.2814664]]],['E_L_cov_bl', [[[Stat(10000,1.406982,5.129349,-1458.7481,1929.4661,-587.85511,1057.0028,3.0764023,''), Stat(10000,0,0,0,0,0,0,0,''), Stat(10000,2.5516291,6.6345441,-2414.0307,3392.2842,-1833.7651,3167.1714,4.6392712,'')], [Stat(10000,1.4072533,5.1294461,-1449.1846,1927.198,-582.4957,1055.4555,3.0768269,''), Stat(10000,0,0,0,0,0,0,0,''), Stat(10000,2.5516291,6.6345441,-2414.0307,3392.2842,-1833.7651,3167.1714,4.6392712,'')]]]],['E_cov_tripl', [Stat(10000,2.4693095,7.5479702,-1908.3447,4021.5981,-1593.3792,4705.3599,4.726129,'')]],['V_L_cov_MC', [[0.02200389, 0.0053210225, 0.022280753]]],['bl', [[27.848829, 50.024883, 9.914426, 10.065275, 19.751955]]],['cov_bl_true', [[2.8507992, 0, 4.2690791]]]}],unassigned):
