# Supplementary material for: Fast and accurate estimation of the covariance between pairwise maximum likelihood distances
Source: PeerJ. 2014 Sep 25;2:e583. doi: 10.7717/peerj.583 (PMC4179615; doi:10.7717/peerj.583)
Supplement: Supplemental Information 2 — (1) A file Readme.txt describing the simulation environment and the format of the results; (2) the Darwin code for the simulation; (3) the raw results of the simulation. [file peerj-02-583-s002.zip › Simulation/res_gap/r447233711_200.drw]

r := table([{['E_L_cov_A', [[Stat(10000,-28.430751,96.136418,-350905.9,14408587,-6.4260841e+08,3.0784351e+10,53.183404,''), Stat(10000,-37.356077,40.559627,-98675.654,1703636.6,-31068034,6.868117e+08,11.077185,''), Stat(10000,6.212022,184.54699,-352001.38,16746851,-8.3892971e+08,4.6914749e+10,97.691574,'')]]],['E_L_cov_MC', [[14.531419, -2.109655, 71.137598]]],['E_L_cov_bl', [[[Stat(10000,0,54.688552,-193999.64,4513915.1,-1.1582141e+08,3.2317751e+09,35.743108,''), Stat(10000,0,10.341006,117.44312,631.27038,4084.7106,29853.301,0,''), Stat(10000,21.720252,210.77288,125962.5,5349206.7,2.2373385e+08,1.3545813e+10,62.309391,'')], [Stat(10000,0,54.745127,-194020.94,4547533.2,-1.1778346e+08,3.3218462e+09,35.783341,''), Stat(10000,0,10.165026,113.16102,610.0794,3946.6108,28622.479,0,''), Stat(10000,21.720252,210.77288,125962.5,5349206.7,2.2373385e+08,1.3545813e+10,62.309391,'')]]]],['E_cov_tripl', [Stat(10000,18.082586,239.41875,100221.89,6141176,2.608865e+08,1.9182594e+10,72.488446,'')]],['V_L_cov_MC', [[5.8177576, 2.1360796, 7.3589797]]],['bl', [[79.880995, 77.247668, 35.322412, 43.849323, 26.78269]]],['cov_bl_true', [[16.293155, 0, 71.941798]]]}],unassigned):
