# Supplementary material for: Fast and accurate estimation of the covariance between pairwise maximum likelihood distances
Source: PeerJ. 2014 Sep 25;2:e583. doi: 10.7717/peerj.583 (PMC4179615; doi:10.7717/peerj.583)
Supplement: Supplemental Information 2 — (1) A file Readme.txt describing the simulation environment and the format of the results; (2) the Darwin code for the simulation; (3) the raw results of the simulation. [file peerj-02-583-s002.zip › Simulation/res_gap/r447233711_500.drw]

r := table([{['E_L_cov_A', [[Stat(10000,-17.876743,24.279581,-18303.228,274836.12,-1243272.6,22834955,5.7985828,''), Stat(10000,-14.975064,19.98156,-25844.404,238824.5,-1461038.3,16126946,4.0949342,''), Stat(10000,2.419388,47.400372,-3706.0292,349010.45,382933.01,39440656,21.263185,'')]]],['E_L_cov_MC', [[3.3967946, -0.96950223, 32.483926]]],['E_L_cov_bl', [[[Stat(10000,0,16.923693,21770.013,100309.84,548260.15,3470522.9,0,''), Stat(10000,0,6.6748208,1095.9963,2806.8554,9090.3281,34952.044,0,''), Stat(10000,13.100253,68.288618,-796.75678,355036.76,1105997.1,48036589,30.262975,'')], [Stat(10000,0,17.266016,21482.706,99839.374,552281.51,3548584.3,0,''), Stat(10000,0,6.6902432,1073.3283,2787.6126,9159.2931,35765.664,0,''), Stat(10000,13.100253,68.288618,-796.75678,355036.76,1105997.1,48036589,30.262975,'')]]]],['E_cov_tripl', [Stat(10000,16.305999,82.056797,-7251.2207,537843.06,1278160.1,1.0900095e+08,37.317143,'')]],['V_L_cov_MC', [[3.1642901, 2.1436347, 2.3171829]]],['bl', [[79.693927, 82.341896, 78.536412, 88.301856, 11.751885]]],['cov_bl_true', [[2.5556233, 0, 28.669529]]]}],unassigned):
