# Supplementary material for: Fast and accurate estimation of the covariance between pairwise maximum likelihood distances
Source: PeerJ. 2014 Sep 25;2:e583. doi: 10.7717/peerj.583 (PMC4179615; doi:10.7717/peerj.583)
Supplement: Supplemental Information 2 — (1) A file Readme.txt describing the simulation environment and the format of the results; (2) the Darwin code for the simulation; (3) the raw results of the simulation. [file peerj-02-583-s002.zip › Simulation/res_gap/r447233711_800.drw]

r := table([{['E_L_cov_A', [[Stat(10000,-5.6661422,9.7795959,3781.772,40367.456,50797.076,508091.06,1.4925106,''), Stat(10000,-5.9878949,6.6475514,34673.038,149880.33,726748.4,3874059.9,-2.7643731,''), Stat(10000,4.2674682,24.544426,-30099.715,158745.02,-831320.68,5358148.5,15.517232,'')]]],['E_L_cov_MC', [[2.9094161, -0.72212321, 18.169471]]],['E_L_cov_bl', [[[Stat(10000,0,5.1175944,9576.167,17567.046,36920.731,86669.476,0,''), Stat(10000,0,2.7583155,303.6867,295.5056,361.94226,531.21298,0,''), Stat(10000,7.5870282,28.772304,-58991.043,407479.1,-3042482.3,24282215,22.1635,'')], [Stat(10000,0,5.1249497,9561.9864,17629.345,37270.073,88075.024,0,''), Stat(10000,0,2.7655119,297.49725,291.52778,359.97139,533.3884,0,''), Stat(10000,7.5870282,28.772304,-58991.043,407479.1,-3042482.3,24282215,22.1635,'')]]]],['E_cov_tripl', [Stat(10000,10.863822,36.706957,-72833.841,619443.15,-5684525,55693013,27.109904,'')]],['V_L_cov_MC', [[0.60681557, 0.44166883, 0.58200269]]],['bl', [[72.841322, 77.743184, 77.322011, 69.067653, 8.7135806]]],['cov_bl_true', [[1.1573706, 0, 15.567061]]]}],unassigned):
