# Supplementary material for: Fast and accurate estimation of the covariance between pairwise maximum likelihood distances
Source: PeerJ. 2014 Sep 25;2:e583. doi: 10.7717/peerj.583 (PMC4179615; doi:10.7717/peerj.583)
Supplement: Supplemental Information 2 — (1) A file Readme.txt describing the simulation environment and the format of the results; (2) the Darwin code for the simulation; (3) the raw results of the simulation. [file peerj-02-583-s002.zip › Simulation/res_gap/r452201575_200.drw]

r := table([{['E_L_cov_A', [[Stat(10000,-9.6237448,29.541631,-25240.27,158452.88,-849163.99,7131589.9,4.1657543,''), Stat(10000,-10.802642,12.780728,-31748.954,179315.99,-1072013.6,7815387.4,3.2872222,''), Stat(10000,3.9233596,39.197874,9134.7479,178057.25,817111.22,12709690,15.569958,'')]]],['E_L_cov_MC', [[2.3991184, -0.11905454, 16.826981]]],['E_L_cov_bl', [[[Stat(10000,0,10.835838,12771.6,38341.407,138702.32,584117.35,0,''), Stat(10000,0,5.2732572,1687.2272,3096.7698,6989.0372,18540.943,0,''), Stat(10000,6.1063118,33.912261,25524.018,201353.02,1454400.8,14768942,14.542348,'')], [Stat(10000,0,10.827427,12660.473,38311.552,139560.68,591247.28,0,''), Stat(10000,0,5.3205631,1613.2437,3002.8073,6871.2985,18466.84,0,''), Stat(10000,6.1063118,33.912261,25524.018,201353.02,1454400.8,14768942,14.542348,'')]]]],['E_cov_tripl', [Stat(10000,4.4642945,38.043108,21513.126,204261.68,1448689.2,16776025,14.192615,'')]],['V_L_cov_MC', [[0.18353114, 0.15825011, 0.21001227]]],['bl', [[27.049944, 30.805553, 22.572762, 23.640027, 2.7964829]]],['cov_bl_true', [[1.4200228, 0, 16.488418]]]}],unassigned):
