# Supplementary material for: Fast and accurate estimation of the covariance between pairwise maximum likelihood distances
Source: PeerJ. 2014 Sep 25;2:e583. doi: 10.7717/peerj.583 (PMC4179615; doi:10.7717/peerj.583)
Supplement: Supplemental Information 2 — (1) A file Readme.txt describing the simulation environment and the format of the results; (2) the Darwin code for the simulation; (3) the raw results of the simulation. [file peerj-02-583-s002.zip › Simulation/res_gap/r452201575_500.drw]

r := table([{['E_L_cov_A', [[Stat(10000,-6.3959177,6.4590197,-21808.474,68993.832,-241980.14,966240.46,2.461797,''), Stat(10000,-5.7437103,5.968851,-17093.043,50705.06,-159752.7,598817.58,1.9287705,''), Stat(10000,3.7914637,19.034438,-8922.6988,43589.446,-82222.79,518772.41,11.641915,'')]]],['E_L_cov_MC', [[-0.50891761, 0.12632439, 11.821595]]],['E_L_cov_bl', [[[Stat(10000,0,2.8070589,2683.227,2465.6205,2728.3561,3469.4773,0,''), Stat(10000,0,2.3489704,2277.2525,1984.0321,2073.3794,2479.3575,0,''), Stat(10000,6.6095997,18.446309,26435.222,97340.672,417975.55,2049883.4,8.994753,'')], [Stat(10000,0,2.8176848,2640.8967,2451.4375,2732.241,3494.6858,0,''), Stat(10000,0,2.3767467,2224.5638,1957.9899,2063.2639,2484.8372,0,''), Stat(10000,6.6095997,18.446309,26435.222,97340.672,417975.55,2049883.4,8.994753,'')]]]],['E_cov_tripl', [Stat(10000,6.1321811,22.458399,27495.047,110091.24,515135.66,2790883.6,9.1931064,'')]],['V_L_cov_MC', [[0.12655485, 0.11312172, 0.13470645]]],['bl', [[41.439539, 46.505678, 42.752068, 41.204051, 0.31554674]]],['cov_bl_true', [[0.062873946, 0, 11.238503]]]}],unassigned):
