# Supplementary material for: Fast and accurate estimation of the covariance between pairwise maximum likelihood distances
Source: PeerJ. 2014 Sep 25;2:e583. doi: 10.7717/peerj.583 (PMC4179615; doi:10.7717/peerj.583)
Supplement: Supplemental Information 2 — (1) A file Readme.txt describing the simulation environment and the format of the results; (2) the Darwin code for the simulation; (3) the raw results of the simulation. [file peerj-02-583-s002.zip › Simulation/res_gap/r452201575_800.drw]

r := table([{['E_L_cov_A', [[Stat(10000,-5.3070394,12.440137,-19054.27,81088.869,-311299.91,1656123.2,4.3577429,''), Stat(10000,-5.7899172,9.1605272,7357.9475,35629.282,71409.984,389198.22,0.014702517,''), Stat(10000,3.0858357,23.740385,6448.4643,62542.715,155995.21,1346646.9,10.584054,'')]]],['E_L_cov_MC', [[2.8488656, 0.055889349, 15.192173]]],['E_L_cov_bl', [[[Stat(10000,0,6.4100158,15706.072,37750.976,102064.01,304704.37,0,''), Stat(10000,0,1.9993885,91.359768,92.69285,113.75574,157.03431,0,''), Stat(10000,7.8441375,26.472735,-18662.053,87227.789,-309158.51,1778810.9,16.996748,'')], [Stat(10000,0,6.5464981,15686.199,37955.754,103403.03,311272.91,0,''), Stat(10000,0,2.0019407,85.793949,88.358048,110.00909,153.74191,0,''), Stat(10000,7.8441375,26.472735,-18662.053,87227.789,-309158.51,1778810.9,16.996748,'')]]]],['E_cov_tripl', [Stat(10000,10.137621,34.776377,-36060.979,209596.57,-1227133.2,8659505.2,22.237268,'')]],['V_L_cov_MC', [[0.82985213, 0.48294196, 0.54372018]]],['bl', [[69.395954, 78.247514, 77.587458, 78.379342, 12.690871]]],['cov_bl_true', [[1.7371542, 0, 14.457543]]]}],unassigned):
